# Supplementary material for: Self-Care Ability of Patients With Severe Mental Disorders: Based on Community Patients Investigation in Beijing, China
Source: Front Public Health. 2022 Jun 1;10:847098. doi: 10.3389/fpubh.2022.847098 (PMC9198226; doi:10.3389/fpubh.2022.847098)
Supplement: Supplementary file 2 [file Table_2.XLSX]

## Sheet: Sheet1
问卷编号0113	A1监护人的性别（1=男，2=女）	A2监护人的出生年月（年月）	A3您的户籍性质（1=.北京城镇户口 ， 2=北京农村户口 ， 3=外地城镇户口 4=外地农村户口）	A4监护人的受教育程度（1.未正式上过学，2.小学， 3.初中，4.高中/中专/职高，5.大专 6.本科及以上）	A5身体健康状况（1很好2好3.一般4.不好5.很不好）	A6精神健康状况（1很好2好3.一般4.不好5.很不好）	B1患者的性别（1=男，2=女）	B2患者的出生年月（年月）	B3患者的户籍性质（1=.北京城镇户口 ， 2=北京农村户口 ， 3=外地城镇户口 4=外地农村户口）	B4患者的受教育程度（1.未正式上过学，2.小学， 3.初中，4.高中/中专/职高，5.大专 6.本科及以上）	B5患病时间（年份）	B6疾病种类1精神分裂症2.妄想性障碍(偏执性精神病) 3.分裂情感性障碍 4.双相情感障碍 5. 癫痫所致精神障碍6.精神发育迟滞伴发精神障碍7.其他	B6其他	B7服药依从性（1.很低2.较低 3.一般4.较高5.很高）	B7精神稳定性（1.很低2.较低 3.一般4.较高5.很高）	B7活动参与程度（1.很低2.较低 3.一般4.较高5.很高）	B8患者目前是否有其他疾病（1是 2否）	B8疾病名称（请填入疾病名称）	B9工作状态（1.正常退休未再就业2.病退/内退未再就业3.全职4.兼职5.挂靠6.失业7.无业8.其他）	B9其他（请写出内容）	B10.1工作小时数目	B10.2年收入	B11家庭收入	B12家庭的主要收入来源(1.工资性收入2.退休金3.社会保障金及救济金4.财产性收入5.亲属给钱6.其他)	B12其他收入来源	C1患者是您的什么亲属（1配偶2父母3子女4孙子女5兄弟姐妹6亲戚7朋友8.其他）	C1其他	C2您从哪一年开始照顾患者	C3未照顾别人（1是 0否）	C3照顾配偶（1是 0否）	C3照顾父母（1是 0否）	C3照顾子女（1是 0否）	C3照顾孙子女（1是 0否）	C3照顾兄弟姐妹（1是 0否）	C3照顾亲戚（1是 0否）	C3照顾朋友（1是 0否）	C3照顾其他人（1是 0否）	C3其他	c4患者的父母一起照顾患者（1是 0否）	c4患者的配偶一起照顾患者（1是 0否）	c4患者的子女一起照顾患者（1是 0否）	c4患者的兄妹一起照顾患者（1是 0否）	c4其他亲戚一起照顾患者（1是0否）	c4朋友一起照顾患者（1是 0否）	c4保姆一起照顾患者（1是 0否）	c4护工一起照顾患者（1是 0否）	c4只有您在照顾一起照顾患者（1是 0否）	c4其他人与您一起照顾患者（1是 0否）	c4其他
1	1	24990	2	4	3	1	1	24139	2	3	1989	7	间歇性精神病	1	5	1	2		7		0	0	0	3		5		1989	1	0	0	0	0	0	0	0	0		0	0	0	0	0	0	0	0	1	0
2	2	-1	2	1	4	2	1	24990	2	2	2013	4		4	4	4	2		7		0	0	12000	1		1		2013	0	0	0	0	1	0	0	0	0		0	0	1	0	0	0	0	0	0	0
3	2	21947	2	4	2	2	2	30713	1	4	2001	1		5	3	3	2		7		0	0	10200	3		2		2001	-1	-1	-1	-1	-1	-1	-1	-1	-1		-1	-1	-1	-1	-1	-1	-1	-1	-1	-1
4	1	-1	2	2	2	2	2	19146	2	1	-1	1		1	3	1	1	糖尿病	8	务农	-1	9780	0	3		1		-1	1	0	0	0	0	0	0	0	0		0	0	0	0	0	0	0	0	1	0
5	1	23955	2	3	3	2	2	24473	2	3	2011	4		4	3	2	1	血糖高	6		0	0	36000	3		1		2011	-1	-1	-1	-1	-1	-1	-1	-1	-1		-1	-1	-1	-1	-1	-1	-1	-1	-1	-1
6	1	27334	2	2	2	2	2	25385	2	2	1997	1		3	5	1	2		7		0	0	6000	6	售卖农产品	1		-1	-1	-1	-1	-1	-1	-1	-1	-1	-1		-1	-1	-1	-1	-1	-1	-1	-1	-1	-1
7	2	22920	2	4	3	3	1	1964年	2	4	-1	1		1	2	1	2		8	农民	-1	-1	4000	6	种地	1		-1	0	1	0	1	0	0	0	0	0		0	0	0	0	0	0	0	0	1	0
8	1	22890	2	3	3	2	2	24716	2	3	-1	1		4	1	1	1	脑梗	7		-1	-1	7000	6	种地	1		2012	0	0	1	0	0	0	0	0	0		0	0	0	0	1	0	0	0	0	0
9	1	20941	2	3	2	2	2	22798	2	3	1982	1		4	5	1	1	高血压、高血糖	7		0	0	24000	2		1		-1	-1	-1	-1	-1	-1	-1	-1	-1	-1		-1	-1	-1	-1	-1	-1	-1	-1	-1	-1
10	2	24532	2	3	1	1	1	26024	2	2	1996	7	精神分裂症和癫痫所致精神障碍	4	1	2	1	高血压	6		0	0	0	3		5		1996	0	0	1	0	0	0	0	0	0		1	0	0	1	0	0	0	0	0	0
11	1	31717	2	3	3	2	2	1987年	2	3	-1	1		2	3	1	1	妇科	7		0	0	0	3		1		2012	-1	-1	-1	-1	-1	-1	-1	-1	-1		-1	-1	-1	-1	-1	-1	-1	-1	-1	-1
12	1	25294	2	3	3	2	2	-1	2	1	1999	1		2	2	1	1	血糖、血压高	6		0	0	18000	5		2		1999	-1	-1	-1	-1	-1	-1	-1	-1	-1		-1	-1	-1	-1	-1	-1	-1	-1	-1	-1
13	1	23408	2	6	3	2	2	23894	2	3	1989	7	躁狂症	4	5	1	1	颈椎病	7		0	0	30000	6	农产品	1		1989	0	1	0	0	0	0	0	0	0		1	0	0	0	0	0	0	0	0	0
14	1	19268	2	2	5	5	2	19238	2	2	1955	6		1	1	1	2		7		0	0	10000	3		1		1974	0	1	1	0	0	0	0	0	0		0	0	0	0	0	0	0	0	0	1	患者儿媳
15	1	26146	2	2	3	2	2	26390	2	3	2001	1		5	4	1	2		7		0	0	20000	1		1		2002	0	0	1	1	0	0	0	0	0		-1	-1	-1	-1	-1	-1	-1	-1	-1	-1
16	2	33298	2	4	1	1	1	24473	1	3	2015	1		2	3	2	1	眼疾	2		0	36000	40000	2		2		2015	0	0	0	1	0	0	0	0	0		0	1	0	0	0	0	0	0	0	0
17	2	31686	1	6	2	2	1	23012	2	3	-1	1	抑郁	3	3	1	2		7		0	0	-1	1		2		2018	-1	-1	-1	-1	-1	-1	-1	-1	-1		-1	-1	-1	-1	-1	-1	-1	-1	-1	-1
18	2	26451	2	3	3	3	1	24959	2	1	1968	6		3	3	3	1	心肌梗、脑梗	7		0	0	0	3		5		-1	0	0	0	1	0	0	0	0	0		1	0	0	1	0	0	0	0	0	0
19	2	22951	2	3	3	2	2	32448	2	3	2012	4	抑郁、躁狂	3	4	1	1	贫血	6		0	0	12000	3		3		2012	0	1	1	0	1	0	0	0	0		0	0	0	0	0	0	0	0	1	0
20	1	24685	2	3	3	5	2	25873	2	3	-1	4		2	3	1	2		-1		-1	-1	5000	3		1		-1	0	0	0	1	0	0	0	0	0		0	0	1	0	0	0	0	0	0	0
21	1	23468	1	5	2	2	2	24016	2	3	2008	7	抑郁症	2	2	2	1	癫痫	7		0	-1	50000	1		1		2008	1	0	0	0	0	0	0	0	0		0	0	0	0	0	0	0	0	1	0
22	1	14580	2	2	3	2	1	28887	2	4	2008	7	抑郁	5	4	5	2		4		42	16900	16900	1		3		2008	-1	-1	-1	-1	-1	-1	-1	-1	-1		-1	-1	-1	-1	-1	-1	-1	-1	-1	-1
23	2	19998	2	3	1	1	1	19419	2	1	2013	7	具体不知	3	3	1	1	血糖高	7		0	0	0	3		6		2013	0	1	1	0	0	0	0	0	0		1	0	0	1	0	0	0	0	0	0
24	2	21763	2	4	3	2	1	22098	2	4	2017	1		3	2	3	1	萎缩性胃炎、青光眼	7		0	0	7600	3		1		-1	-1	-1	-1	-1	-1	-1	-1	-1	-1		-1	-1	-1	-1	-1	-1	-1	-1	-1	-1
25	1	23012	2	3	5	5	2	22890	2	3	1989	1		2	2	1	2		1		0	12000	12000	3		1		1989	0	0	1	0	0	0	0	0	0		0	0	0	0	0	0	0	0	1	0
26	2	25143	2	4	3	3	1	33939	2	3	2007	1		2	2	1	1	胃病	7		0	0	30000	3		2		2007	0	0	1	1	0	0	0	0	0		1	0	0	0	0	0	0	0	0	0
27	2	21490	1	3	3	2	1	20394	1	1	2006	-1		1	1	1	1	胃病	7		0	0	-1	5		5		2006	-1	-1	-1	-1	-1	-1	-1	-1	-1		-1	-1	-1	-1	-1	-1	-1	-1	-1	-1
28	2	21276	2	1	4	3	1	19815	2	2	2015	1		3	3	1	1	心肌梗、脑梗	7		0	0	12000	3		1		2015	1	0	0	0	0	0	0	0	0		0	0	1	0	0	0	0	0	0	0
29	1	22494	2	4	3	3	2	27211	2	3	1990	2		5	3	1	2		7		0	0	1000	3		1		-1	0	0	0	1	0	0	0	0	0		0	0	0	0	0	0	0	0	0	1	患者婆婆
30	1	20790	1	3	2	2	1	19176	2	1	1952	7	出生时被摔	-1	3	1	1	高血压	7		0	9900	9900	3		5		-1	-1	-1	-1	-1	-1	-1	-1	-1	-1		-1	-1	-1	-1	-1	-1	-1	-1	-1	-1
31	2	27881	2	3	1	1	2	19299	2	1	1952	1		1	1	1	2		7		0	0	0	3		2		2001	0	1	1	1	0	0	0	0	0		0	0	1	0	0	0	0	0	0	0
32	1	23774	2	3	2	2	2	26420	4	4	-1	1		3	5	1	1	肺癌	7		0	-1	68400	1		1		-1	-1	-1	-1	-1	-1	-1	-1	-1	-1		-1	-1	-1	-1	-1	-1	-1	-1	-1	-1
33	2	23132	2	1	4	2	1	21916	2	3	2007	1		5	4	3	1	肝功能不好，高血压	7		0	0	0	3		1		2007	0	0	0	0	1	0	0	0	0		0	0	1	0	0	0	0	0	0	1
34	2	21245	2	1	4	4	1	19025	2	1	1952	6		3	2	1	1	腰突出，骨增生，脑瘤，血糖高	7		0	0	0	3		5		2017	0	0	1	0	0	0	0	0	0		0	0	0	1	0	0	0	0	0	0
35	2	24504	2	3	3	3	1	23163	2	3	-1	1		3	3	1	1	肠胃不好，血压低	6		0	0	10000	6	售卖农产品	1		-1	1	0	0	0	0	0	0	0	0		0	0	0	0	0	0	0	0	1	0
36	2	19207	2	2	4	4	1	18019	2	2	1979	7	具体不确定	1	2	1	1	肝结石	7		0	0	12000	3		1		1979	1	0	0	0	0	0	0	0	0		0	0	1	0	0	0	0	0	0	0
37	1	25569	1	4	3	3	2	26085	1	3	-1	1		4	3	3	1	-1	5		-1	0	60000	1		1		-1	0	0	1	0	0	0	0	0	0		0	0	0	0	0	0	0	0	1	0
38	1	20363	1	4	3	1	2	20607	1	1	2009	1		3	2	3	1	高血压	1		0	39600	39000	2		1		2009	1	0	0	0	0	0	0	0	0		0	0	0	0	0	0	0	0	1	0
39	2	25659	1	6	2	2	1	34516	1	3	2015	1		1	1	1	2		6		0	7200	56000	1		3		2015	1	0	0	0	0	0	0	0	0		0	0	0	0	0	0	0	0	1	0
40	2	21459	2	4	4	2	1	29983	1	4	2012	1		2	2	2	2		7		0	0	24000	1		2		2012	0	0	1	0	0	0	0	0	0		0	1	1	0	0	0	0	0	0	0
41	1	27426	2	3	3	1	2	26846	2	3	-1	1		5	5	1	2		7		0	0	21600	1		1		1996	0	0	1	1	0	0	0	0	0		0	0	0	0	0	0	0	0	1	0
42	2	19480	1	4	2	2	1	19694	1	3	2012	4		1	1	1	1	大类天疱疮	1		0	48000	90000	2		1		2012	0	0	1	0	0	0	0	0	0		0	0	0	0	0	0	0	0	1	0
43	1	18354	1	3	3	2	2	19511	1	4	-1	7	抑郁	2	3	3	1	妇科病、癌症、心脏病	7		0	0	56000	2		1		1997	0	0	0	1	0	0	0	0	0		0	0	1	0	0	0	0	0	0	0
44	2	20424	1	3	1	1	2	30011	1	4	2001	1		4	3	1	2		7		0	15600	46800	2		3		2010	0	1	0	0	0	0	0	0	0		0	0	0	0	0	0	0	0	1	0
45	1	20333	2	4	2	4	2	22890	2	4	2008	1		4	2	4	2		8	务农	0	10440	21600	6	农民工收入	1		2008	1	0	0	0	0	0	0	0	0		0	0	0	0	0	0	0	0	1	0
46	1	21245	1	2	4	4	2	21276	1	3	1990	1		5	5	4	1	高血压	2		0	9600	52800	2		1		1990	0	0	1	0	1	0	0	0	0		0	0	0	0	0	0	0	0	1	0
47	2	30103	1	4	3	3	2	30103	5	1	2005	1		4	2	1	2		6		0	0	40000	2		3		2006	0	0	1	0	0	1	0	0	0		0	0	0	0	0	0	0	0	1	0
48	1	20241	1	3	2	1	2	29645	1	4	1999	1		2	4	1	2	高血糖、糖尿病	6		0	0	19200	2		3		1999	1	0	0	0	0	0	0	0	0		1	0	0	0	0	0	0	0	0	0
49	2	22098	1	3	2	1	1	23408	1	2	-1	1		4	5	1	1	高血压	7		0	0	30000	3		5		2009	1	0	0	0	0	0	0	0	0		0	1	0	0	0	0	0	0	0	0
50	2	20607	1	5	2	2	1	20699	1	3	2008	1		4	4	4	2		1		0	36000	92400	2		1		2008	1	0	0	0	0	0	0	0	0		0	0	0	0	0	0	0	0	1	0
51	2	22098	2	1	2	2	1	22037	1	4	-1	1		5	5	5	1	胃病	8	差一年退休	56	0	8400	6	务农	1		1981	0	0	0	0	1	0	0	0	0		0	0	0	0	0	0	0	0	1	0
52	1	27334	1	6	2	2	2	17319	2	3	1967	1		2	1	1	1	糖尿病	7		0	0	0	5		2		1995	0	0	1	1	0	1	0	0	0		0	1	1	0	0	0	0	0	0	0
53	1	23193	1	5	1	1	2	31809	1	3	2003	1		5	5	1	2		3		40	36000	84000	1		3		2003	0	0	1	0	0	0	0	0	0		0	0	0	0	1	0	0	0	0	0
54	1	25082	1	2	2	2	1	20880	1	3	2007	1		4	5	1	2		2		0	36000	36000	2		1		2002	1	0	0	0	0	0	0	0	0		0	0	0	0	0	0	0	0	1	0
55	2	25355	1	4	3	2	1	25263	1	3	1990	1		4	4	3	1	十二指肠溃疡	5		0	24000	60000	2		1		1990	0	0	1	0	0	0	0	0	0		0	0	0	0	0	0	0	0	1	0
56	2	24077	1	3	3	3	1	32660	1	4	2012	1		5	5	1	2		3		56	24000	72000	1		3		2012	0	0	1	0	0	0	0	0	0		1	0	0	0	0	0	0	0	0	0
57	1	25720	1	4	3	3	2	26238	1	3	2007	1		4	4	4	2		6		0	0	48000	1		1		2007	0	0	0	1	0	0	0	0	0		0	0	0	0	0	0	0	0	1	0
58	1	22767	1	2	4	2	2	23498	1	3	-1	1		3	3	1	2		2		0	27600	45000	2		1		-1	0	0	0	0	1	0	0	0	0		0	0	0	0	0	0	0	0	1	0
59	2	20729	2	3	3	1	2	32417	1	6	2015	1		4	4	1	2		3		40	48000	48000	1		3		2015	0	1	0	0	0	0	0	0	0		0	0	0	0	0	0	0	0	1	0
60	1	25355	1	4	2	2	2	27030	2	3	2010	1		5	3	5	2		6		0	0	100000	1		1		2010	0	0	1	1	0	0	0	0	0		0	0	0	0	0	0	0	0	1	0
61	1	18384	1	4	3	3	2	18994	1	4	1985	1		3	3	2	1	糖尿病	2		0	34000	70000	2		1		1985	1	0	0	0	0	0	0	0	0		0	0	0	0	0	0	0	0	1	0
62	1	22920	1	3	2	1	2	23408	1	3	2015	4		4	3	1	2		7		0	0	30000	1		1		2015	1	0	0	0	0	0	0	0	0		0	0	0	0	0	0	0	0	1	0
63	2	19360	2	3	4	3	2	30590	2	2	1994	7	抑郁	4	3	1	1	耳聋、心脏	7		0	0	16800	3		3		1994	0	1	0	0	0	0	0	0	0		1	0	0	0	0	0	0	0	0	0
64	1	21794	1	3	2	1	2	31747	1	4	2006	1		4	5	1	2		6		0	0	19200	2		3		2006	1	0	0	0	0	0	0	0	0		0	0	0	0	0	0	0	0	1	0
65	2	23408	2	4	2	1	1	36281	2	2	2015	6		4	3	3	2		7		0	0	50000	1		3		1999	0	0	1	0	0	0	0	0	0		0	0	0	0	0	0	0	0	1	0
66	2	17288	1	2	3	2	1	24167	1	6	1986	1		5	5	5	2		6		0	0	40000	2		2		1986	0	1	0	0	0	0	0	0	0		0	1	0	0	0	0	0	0	0	0
67	2	17838	1	3	2	2	2	26299	1	5	2010	1		4	4	4	2		2		0	12000	60000	2		3		2010	0	1	0	0	0	0	0	0	0		0	0	0	0	0	0	0	0	1	0
68	1	22920	1	6	2	1	2	24473	1	3	2019	2		5	5	1	2		1		0	31200	80000	1		1		2019	1	0	0	0	0	0	0	0	0		0	0	1	0	0	0	0	0	0	0
69	1	20880	1	5	2	2	2	20911	1	6	-1	1		5	5	4	1	高血压	1		0	42000	90000	2		1		2009	1	0	0	0	0	0	0	0	0		0	0	0	0	0	0	0	0	1	0
70	1	23955	2	4	3	3	2	24198	1	3	2001	1		3	3	3	1	血糖	1		0	36000	62400	2		1		2001	1	0	0	0	0	0	0	0	0		0	0	0	0	0	0	0	0	1	0
71	1	21885	1	2	1	1	2	20880	1	4	1981	1		5	5	5	1	胆肠炎	2		0	30000	93600	1		1		1982	0	0	1	0	0	0	0	0	0		0	0	1	0	0	0	0	0	0	0
72	2	24990	1	3	3	3	1	25263	1	3	1997	1		3	3	3	1	高血压	5		0	0	30000	2		1		1997	0	0	1	0	0	0	0	0	0		0	0	0	0	0	0	0	0	1	0
73	2	23255	1	4	4	3	1	23377	1	3	1994	1		1	3	3	1	具体不清楚	2		0	30000	50000	2		1		1994	0	1	1	1	1	0	0	0	0		0	1	0	0	0	0	0	0	0	0
74	2	22098	1	4	4	2	1	21885	1	4	2004	1		4	4	1	1	糖尿病、高血压	8	农民	0	13200	24000	2		1		2004	1	0	0	0	0	0	0	0	0		0	0	1	0	0	0	0	0	0	0
75	1	17168	1	3	1	1	2	29342	1	3	-1	1		3	3	1	1	脑梗	2		0	48000	80000	1		2		2009	0	0	0	1	0	0	0	0	0		0	0	1	0	0	0	0	0	0	0
76	1	18354	1	5	3	2	2	18810	1	4	1966	1		4	4	4	1	高血压、糖尿病	1		0	48000	86400	2		1		1980	1	0	0	0	0	0	0	0	0		0	0	0	0	0	0	0	0	1	0
77	2	23712	1	4	4	3	1	22190	1	6	1995	1		5	2	4	1	癌症、高血压、腰酸腿疼	2		0	30000	45000	2		1		1995	0	1	1	1	0	0	0	0	0		0	1	0	0	0	0	0	0	0	0
78	1	24654	1	3	5	2	2	23802	1	3	2010	1		5	5	1	2		1		0	20400	20400	2		1		2010	1	0	0	0	0	0	0	0	0		0	0	0	0	0	0	0	0	1	0
79	1	21186	1	3	2	3	2	23346	1	4	1977	5		5	3	1	1	高血压	1		0	25200	66000	2		1		2007	1	0	0	0	0	0	0	0	0		0	0	0	0	0	0	0	0	1	0
80	2	17227	1	3	2	1	1	1948年12月	1	3	1982	1		5	3	1	1	糖尿病、腰间盘突出、末梢神经病变	6		0	0	0	3		1		1982	1	0	0	0	0	0	0	0	0		0	0	0	0	0	0	0	0	1	0
81	1	19572	1	5	3	2	1	30042	1	2	1990	1		4	4	4	2		5		0	30000	138000	2		3		1990	0	0	1	0	0	0	0	0	0		1	0	0	0	0	0	0	0	0	0
82	1	-1	-1	-1	-1	-1	1	1951年10月	-1	-1	2013	4		3	3	1	1	脑梗	1		0	48000	-1	1		2		2013	0	0	1	0	0	0	0	0	0		0	0	0	0	0	0	0	0	1	0
83	1	25720	1	3	3	3	2	26665	1	4	2000	1		3	3	1	2		7		0	0	48000	1		1		2000	0	0	1	0	0	0	0	0	0		0	0	1	0	0	0	0	0	0	0
84	2	35400	2	6	1	1	1	25569	2	3	-1	1		3	3	2	1		7		0	0	50000	1		2		2017	1	0	0	0	0	0	0	0	0		0	0	0	0	0	0	0	0	1	0
85	1	21794	1	3	3	2	1	1983年11月	1	3	1999	1		2	2	1	2		7		0	0	0	3		3		1999	1	0	0	0	0	0	0	0	0		0	0	0	0	0	0	0	0	1	0
86	2	26115	1	4	3	1	1	24959	1	3	1995	1		1	4	1	2		2		0	34800	34800	2		1		1997	0	0	1	1	0	0	0	0	0		0	0	0	0	0	0	0	0	1	0
87	2	15493	1	2	2	2	1	23986	1	6	1999	1		1	4	1	1	糖尿病，心脏病	2		0	36000	72000	2		3		1999	1	0	0	0	0	0	0	0	0		0	0	0	1	0	0	0	0	0	0
88	2	15827	1	3	4	2	2	1963年11月	1	4	1982	1		4	4	1	1	高血糖	2		0	32400	75600	2		3		1982	1	0	0	0	0	0	0	0	0		0	0	0	0	0	0	0	0	1	0
89	1	21824	1	3	2	2	2	30072	1	5	2006	1		2	3	1	1	眼睛不好	6		0	0	36000	1		3		2006	0	1	0	0	0	0	0	0	0		1	0	0	0	0	0	0	0	0	0
90	1	23468	1	3	1	1	2	26573	1	1	2003	1		5	3	1	1	宫颈癌 脑血管（？）	7		0	0	0	3		1		2003	0	1	0	1	0	0	0	0	0		1	0	0	0	0	0	0	0	0	0
91	2	23377	1	3	2	2	2	31382	1	4	2015	4		3	3	2	2		6		0	0	193200	4		3		2015	0	1	0	0	0	0	0	0	0		0	0	0	0	0	0	0	0	1	0
92	1	1960年5月	1	4	1	1	2	1962年7月	1	5	1994	-1		5	4	3	2		1		0	42000	96000	2
93	1	22160	1	3	2	2	2	23132	1	4	2001	1		4	3	1	1	胃溃疡	2		0	43200	43200	2		1		2001	0	0	1	0	0	0	0	0	0		0	0	0	0	0	0	0	0	1	0
94	1	33970	1	6	3	3	1	22951	1	4	1998	1		4	5	5	2		2		0	24000	24000	2		2		2008	1	0	0	0	0	0	0	0	0		0	0	0	0	0	0	0	0	1	0
95	1	21551	1	4	3	4	1	30560	1	4	2017	6		4	3	4	1	高血压	7		0	0	69600	2		3		2017	0	1	0	0	0	0	0	0	0		1	0	0	0	0	0	0	0	0	0
96	1	20333	1	4	2	2	2	21337	1	4	1990	4		5	3	1	1	糖尿病、高血压、高血脂、心脏病	1		0	43200	91200	2		1		1990	0	0	0	0	0	0	1	0	0		0	0	1	0	0	0	0	0	0	0
97	2	32203	1	5	1	1	1	30498	1	5	2017	4		5	3	1	2		3		48	48000	96000	1		1		2017	1	1	0	1	0	0	0	0	0		0	0	0	0	0	0	0	0	1	0
98	1	23529	1	4	2	3	1	11383	2	2	2017	1		5	1	1	2		8	农民	0	0	100000	2		2		2017	0	0	1	0	0	0	0	0	0		0	1	1	0	1	0	0	0	0	0
99	1	15646	1	4	1	1	1	25143	1	4	2007	1		2	4	1	2		2		0	24000	84000	2		3		2007	0	0	0	0	1	0	0	0	0		0	0	0	0	0	0	0	0	1	0
100	1	19268	1	4	2	2	1	29707	1	5	2000	1		4	3	2	1	脊柱炎	6		0	0	120000	2		3		2000	1	0	0	0	0	0	0	0	0		1	0	0	0	0	0	0	0	0	0
101	2	23590	1	5	3	2	2	33239	1	3	2006	1		3	3	1	1	下肢粉碎性骨折	5		0	31200	67200	2		3		2006	1	0	0	0	0	0	0	0	0		0	0	0	0	0	0	0	0	1	0
102	2	17411	1	3	3	3	1	26665	1	3	1994	1		3	3	3	2		5		0	12000	84000	2		3		1997	0	1	1	0	0	0	0	0	0		0	0	0	1	0	0	0	0	0	0
103	2	24381	1	6	2	2	1	33390	1	5	2016	4		2	3	1	2		6		0	0	100000	1		3		2016	0	1	0	0	0	0	0	0	0		0	0	0	0	0	0	0	0	1	0
104	2	21610	1	4	3	3	1	25965	1	3	1986	1		3	1	1	1	糖尿病	7		0	0	48000	2		5		1986	1	0	0	0	0	0	0	0	0		0	0	0	1	0	0	0	0	0	0
105	1	27729	1	6	2	2	2	1980年11月	1	6	2014	4		4	3	1	2		3		26	60000	100000	1		1		2014	0	0	0	1	0	0	0	0	0		0	0	0	0	0	0	0	0	1	0
106	2	29495	2	4	3	3	2	38596	2	2	2005	6		5	5	3	2		7		0	0	34800	1		3		2005	1	0	0	0	0	0	0	0	0		0	0	0	0	0	0	0	0	1	0
107	2	23132	1	3	2	1	2	31868	1	4	2007	1		4	4	1	2		7		0	0	36000	2		3		2007	1	0	0	0	0	0	0	0	0		0	0	0	0	0	0	0	0	1	0
108	1	22678	1	6	2	3	2	32690	1	4	2007	4		4	3	4	2		8	温馨家园	5	0	240000	1		3		2007	1	0	0	0	0	0	0	0	0		1	0	0	0	0	0	0	0	0	0
109	1	25965	1	4	2	2	2	34943	1	5	2016	4		4	4	1	1	腰椎间盘突出	7		0	0	30000	3		3		2016	1	0	0	0	0	0	0	0	0		1	0	0	0	0	0	0	0	0	0
110	1	21976	1	4	2	1	2	1972年11月	1	4	2018	1		3	3	3	2		6		0	0	90000	2		3		2018	0	1	0	0	0	0	0	0	0		1	0	0	0	0	0	0	0	0	0
111	1	17593	1	5	3	3	2	17868	1	3	1970	1		4	3	1	1	高血压，慢性胃炎，关节炎	1		0	27600	105600	2		1		2014	1	0	0	0	0	0	0	0	0		0	0	0	0	0	0	0	0	1	0
112	1	11444	1	5	3	2	1	23377	1	3	1984	1		2	3	3	1	糖尿病	2		0	24000	84000	2		3		1984	1	0	0	0	0	0	0	0	0		0	0	0	0	0	0	0	0	1	0
113	2	27426	2	3	3	3	1	25903	2	3	1970	1		3	2	2	2		6		0	0	1500	3		1		2009	1	0	0	0	0	0	0	0	0		0	0	0	0	0	0	0	0	1	0
114	2	18507	1	5	3	3	2	28764	1	5	2007	1		2	2	2	1	高血压	6		0	0	48000	1		3		2007	0	0	0	0	1	0	0	0	0		0	1	0	0	1	0	0	0	0	0
115	2	24412	1	5	3	1	2	1958年	1	3	1998	1		2	2	1	2		7		0	0	60000	5		5		2018	0	0	0	1	0	0	0	0	0		0	0	0	0	0	0	0	0	1	0
116	2	18507	1	3	3	2	1	17654	1	3	2013	1		4	4	1	1	心脏病	1		-1	36000	60000	2		1		2009	1	0	0	0	0	0	0	0	0		0	0	1	0	0	0	0	0	0	0
117	2	1954年5月	1	4	4	2	1	1951年7月	1	3	1974	4		3	4	1	2		1		0	48000	70000	2		1		1974	0	0	1	0	1	0	0	0	0		0	0	0	0	0	0	0	0	1	0
118	1	18172	1	3	3	2	1	28157	1	5	2007	1		1	3	1	2		6		0	0	84000	2		1		2007	1	0	0	0	0	0	0	0	0		1	0	0	0	0	0	0	0	0	0
119	2	18688	1	3	2	2	1	18841	1	3	1970	1		4	4	3	2		1		0	48000	100000	2		1		1984	1	0	0	0	0	0	0	0	0		0	0	0	0	0	0	0	0	1	0
120	2	20546	1	3	3	3	1	20668	1	4	1972	5		4	4	3	2		7		0	0	29760	2		1		1989	0	0	0	0	1	0	0	0	0		0	0	0	0	0	0	0	0	1	0
121	2	1965年10月	1	6	3	2	1	1961年4月	1	5	1988	4		4	4	3	2		3		40	48000	150000	1		1		2016	0	0	1	0	0	0	0	0	0		0	0	0	0	0	0	0	0	1	0
122	2	21245	1	3	2	2	1	1954年11月	1	3	2003	1		5	5	1	1	高血压、糖尿病	6		0	36000	64800	2		1		2003	0	0	0	0	1	0	0	0	0		0	0	1	0	0	0	0	0	0	0
123	2	29556	1	4	3	2	1	19419	2	-1	2009	6		3	2	1	2		6		0	10000	20000	3		2		2008	0	0	0	1	0	0	0	0	0		0	0	1	0	0	0	0	0	0	0
124	2	22037	1	3	3	3	1	21702	1	4	2003	1		2	2	4	1	高血压、糖尿病、半身不遂、肺病	6		0	24000	120000	4		1		1995	0	0	1	0	1	0	0	0	0		0	0	0	0	0	0	0	0	1	0
125	2	21245	1	1	3	3	1	1955年10月	1	1	1993	1		3	3	1	1	冠心病、气管炎、肝炎	6		0	24000	48000	2		1		1993	1	0	0	0	0	0	0	0	0		0	0	0	0	0	0	0	0	1	0
126	1	22463	1	3	4	2	2	22251	1	3	2014	7	抑郁症	2	3	2	1	高血压	1		0	30000	60000	2		1		2014	1	0	0	0	0	0	0	0	0		0	0	0	0	0	0	0	0	1	0
127	2	26634	1	3	4	1	2	35827	1	4	2014	1		5	5	5	2		7		0	0	18000	1		3		2014	0	0	1	0	0	0	0	0	0		0	1	0	0	0	0	0	0	0	0
128	1	20424	1	3	5	2	2	20546	1	3	2018	5		5	3	4	1	高血压	1		0	45600	92400	2		1		2018	0	0	0	1	0	0	0	0	0		0	0	0	0	0	0	0	0	1	0
129	1	17930	1	3	2	2	1	27973	1	4	1990	4		2	2	2	2		6		0	0	54000	2		3		1990	1	0	0	0	0	0	0	0	0		1	1	0	0	0	0	0	0	0	0
130	2	18963	1	3	3	3	2	30225	1	5	2010	4		2	2	2	2		6		0	0	-1	5		3		2010	1	0	0	0	0	0	0	0	0		0	0	0	0	0	0	0	0	1	0
131	2	1953年11月	1	2	2	2	1	1952年10月	1	2	-1	4		3	3	1	2		8	农民	0	14400	27600	3		1		1977	0	0	0	0	1	0	0	0	0		0	0	0	0	0	0	0	0	1	0
132	2	18933	1	3	3	1	2	28430	1	3	-1	-1		5	2	3	1	肾脏高血压	2		0	10000	96000	2		3		1977	1	0	0	0	0	0	0	0	0		1	0	0	0	0	0	0	0	0	0
133	2	17199	1	3	3	2	1	26420	1	4	1992	7	精神分裂症和偏执性情感障碍	3	3	1	2		2		0	24000	12000	2		3		1992	0	1	0	1	0	0	0	0	0		1	0	0	0	0	0	0	0	0	0
134	1	21367	1	4	2	1	2	22525	1	4	2001	1		4	4	4	2		1		0	26400	84000	2		1		2001	0	0	1	0	0	0	0	0	0		0	0	0	0	0	0	0	0	1	0
135	2	26696	1	5	3	3	2	35765	1	2	2000	6		4	4	3	1	血压血糖不稳定	7		0	0	60000	1		3		2000	1	0	0	0	0	0	0	0	0		1	0	0	0	0	0	0	0	0	0
136	2	27061	1	5	1	1	2	37438	1	4	2014	4		3	2	1	2		8	休学	0	0	16800	5		3		2014	0	0	1	0	0	0	0	0	0		0	0	0	0	0	0	0	0	1	0
137	2	21429	1	5	4	2	2	23743	1	1	1965	1		4	4	1	1	肝硬化	7		0	24000	120000	2		5		2009	0	0	1	0	0	0	0	0	0		0	0	0	0	1	0	0	0	0	1
138	1	31837	1	5	2	2	2	23285	1	5	2017	4		5	4	4	2		2		0	48000	160000	1		3		2018	0	0	0	1	0	0	0	0	0		0	0	1	0	0	0	0	0	0	1
139	1	18902	1	3	2	2	1	22463	1	4	1988	4		5	5	1	1	高血压	2		0	34800	34800	2		5		1988	1	0	0	0	0	0	0	0	0		0	0	0	0	0	0	0	0	1	0
140	1	27607	1	6	2	1	2	18050	1	2	-1	1		4	4	1	-1		2		0	24000	120000	1		2		2006	0	0	0	1	0	0	0	0	0		0	0	1	0	0	0	0	0	0	0
141	1	17564	1	3	3	3	2	18629	1	3	2004	7	抑郁症	1	2	1	2		1		0	44400	114000	2		1		2006	1	0	0	0	0	0	0	0	0		0	0	0	0	0	0	0	0	1	0
142	1	28369	1	5	2	2	2	1975年12月	1	4	1990	4		3	3	1	2		7		0	0	0	5		1		2000	0	0	0	1	0	0	0	0	0		1	0	0	0	0	0	0	0	0	0
143	2	19207	1	3	2	2	1	28491	1	4	1996	1		5	5	1	2		3		40	55200	103200	1		3		1996	1	0	0	0	0	0	0	0	0		0	0	0	0	0	0	0	0	1	0
144	1	19541	1	4	3	2	2	29952	1	4	2000	1		5	3	5	2		7		0	0	90000	2		3		2000	1	0	0	0	0	0	0	0	0		0	1	0	0	0	0	0	0	0	0
145	1	14611	2	2	3	2	1	1966年	2	4	1996	-1		3	3	1	2		6		0	0	15360	3		3		1996	1	0	0	0	0	0	0	0	0		0	0	0	0	0	0	0	0	1	0
146	2	23590	1	4	2	2	2	23012	1	4	1986	1		4	4	2	1	糖尿病、肾病、高血压、心脏病、肺癌	1		0	48000	48000	2		5		1986	1	0	0	0	0	0	0	0	0		0	0	0	0	1	0	0	0	0	0
147	2	19815	1	2	4	3	1	29921	1	3	1996	1		1	3	1	1	高血压、糖尿病	7		0	0	28800	2		3		1996	1	0	0	0	0	0	0	0	0		0	0	0	0	0	0	0	0	1	0
148	2	18933	1	3	1	1	1	26146	1	1	2003	1		4	3	1	2		7		0	0	36000	2
149	1	25903	1	5	1	1	2	28185	1	3	2011	6		5	5	5	1	肾病	4		30	30000	160000	1		1		2011	1	0	0	0	0	0	0	0	0		0	0	0	0	0	0	0	0	1	1
150	1	19541	1	3	3	2	2	18507	2	2	1980	1		2	4	1	1	三高	7		0	0	192000	2		1		1980	0	0	0	0	1	0	0	0	0		0	0	1	0	0	0	0	0	0	0
151	2	23498	1	3	2	2	2	14732	1	1	1976	1		1	3	1	1	高血压	7		0	26400	156000	2		2		1976	1	0	0	0	0	0	0	0	0		0	0	0	0	1	0	0	0	0	0
152	2	24442	1	6	3	3	2	35034	1	5	2017	1		3	3	3	1	不来月经	7		0	0	100000	1		2		2018	1	0	0	0	0	0	0	0	0		1	0	0	0	0	0	0	0	0	0
153	1	19025	1	2	2	2	1	33725	1	4	2006	1		4	3	1	2		7		0	0	60000	2		3		2006	1	0	0	0	0	0	0	0	0		0	0	0	0	0	0	0	0	1	0
154	1	21306	1	3	3	1	1	31533	1	5	2010	1		5	2	1	2		7		0	0	54000	2		3		2010	1	0	0	0	0	0	0	0	0		1	0	0	0	0	0	0	0	0	0
155	2	23863	1	3	2	1	2	26634	1	2	1989	6		5	3	1	2		7		0	0	0	3		5		2012	0	0	1	0	0	0	0	0	0		1	0	0	1	1	0	0	0	0	0
156	1	21520	1	4	2	2	2	22402	1	5	2009	1		3	3	4	2		1		0	48000	96000	2		1		2009	1	0	0	0	0	0	0	0	0		0	0	0	0	0	0	0	0	1	0
157	2	18172	1	3	2	2	1	18415	1	3	2009	1		4	4	3	2		8	农民	0	24000	48000	6	养老保险	1		2009	1	0	-1	0	0	0	0	0	0		0	0	0	0	0	0	0	0	1	0
158	2	21155	1	4	5	2	2	1984年12月	1	5	2002	4		4	3	1	1	胃病、多囊卵巢、甲减、内分泌综合征	6		0	0	60000	2		3		2002	0	0	1	0	0	0	0	0	0		1	0	0	0	0	0	0	0	0	0
159	1	15738	1	2	2	1	2	17288	1	2	1999	1		1	3	1	1	胆肠炎	7		0	0	50000	3		2		1999	1	0	0	0	0	0	0	0	0		0	0	0	0	0	0	0	0	1	0
160	2	21947	1	4	1	1	2	32599	1	4	-1	-1		5	3	2	1	糖尿病	7		0	0	70400	2		3		2001	1	0	0	0	0	0	0	0	0		1	0	0	0	0	0	0	0	0	0
161	2	22463	1	4	3	3	1	30529	1	2	2003	1		5	3	2	1	三高	7		0	0	50000	2		3		2003	1	0	0	0	0	0	0	0	0		0	1	0	0	0	0	0	0	0	0
162	2	1957年7月	1	3	1	1	2	1982年11月	1	3	2014	1		4	4	1	2		2		0	0	70000	2		3		2015	1	0	0	0	0	0	0	0	0		0	1	0	0	0	0	0	0	0	0
163	2	1948年1月	1	3	3	3	1	1954年8月	1	3	2006	4		3	3	1	1	肺衰竭、腰直不起来、高血压、糖尿病	1		0	36000	36000	3		5		2006	1	0	0	0	0	0	0	0	0		0	0	0	0	0	0	0	0	1	0
164	1	17168	1	3	3	3	2	29190	1	4	1995	2		5	5	1	1	高血压	7		0	0	96000	2		3		1995	1	0	0	0	0	0	0	0	0		1	0	0	0	0	0	0	0	0	0
165	1	25781	1	5	1	1	2	14611	1	3	1989	1		5	5	3	1	高血压	1		0	0	110000	1		2		1989	0	1	1	0	0	0	0	0	0		0	0	1	0	0	0	0	0	0	0
166	1	19207	1	3	3	3	2	29037	1	5	2000	1		2	1	1	1	甲状腺炎，长期慢性腹泻，哮喘	6		0	0	75000	2		3		2000	0	1	0	0	0	0	0	0	0		1	0	0	0	0	0	0	0	0	0
167	1	18902	2	3	4	3	1	26969	1	3	1996	7	酒精依赖	2	2	2	1	胃病	6		0	0	38400	3		3		1996	0	1	0	0	0	0	0	0	0		1	0	0	0	0	0	0	0	0	0
168	2	26085	1	3	2	2	1	25235	1	3	2015	1		4	4	1	1	高血压	6		0	0	36000	1		1		2015	1	0	0	0	0	0	0	0	0		0	0	0	0	0	0	0	0	1	0
169	1	20576	1	6	1	1	2	1955年10月	1	4	1978	1		5	5	2	1	肺病	1		40	38400	115000	2		1		1978	1	0	0	0	0	0	0	0	0		0	0	1	0	0	0	0	0	0	0
170	2	19360	1	3	2	1	1	17746	1	3	1971	1		5	2	1	2		1		0	84000	84000	2		1		1979	0	0	1	0	0	0	0	0	0		0	0	0	0	0	0	0	0	1	0
171	2	23255	1	3	2	2	1	22555	1	4	1993	1		3	3	1	1	心脏病	6		0	12000	36000	2		1		1993	0	0	1	0	0	0	0	0	0		0	0	0	0	0	0	0	0	1	0
172	2	24685	1	6	1	1	1	26390	1	3	-1	1		5	4	1	1	高血压、冠心病	2		0	28800	28800	2		5		-1	0	0	0	0	0	0	0	0	1	公婆	1	0	0	0	0	0	0	0	0	0
173	2	20302	1	2	4	2	1	19756	1	3	1999	1		1	2	1	1	糖尿病、高血压	2		-1	24000	48000	2		1		2010	0	0	0	0	1	0	0	0	0		0	0	0	0	0	0	0	0	1	0
174	1	23712	1	4	2	2	2	1965年10月	1	3	2004	1		3	3	1	1	子宫肌瘤	6		0	0	12000	5		1		2004	0	0	0	0	1	0	0	0	0		0	0	1	0	0	0	0	0	0	0
175	1	19054	1	2	1	1	1	1979年12月	1	4	2017	2		5	5	3	2		6		0	0	72000	2		3		2017	1	0	0	0	0	0	0	0	0		0	1	0	0	0	0	0	0	0	0
176	1	18568	1	2	3	2	2	19360	1	2	1966	1		4	4	1	1	高血压、肾	1		0	36000	84000	2		1		1985	0	0	0	1	1	0	0	0	0		0	0	0	0	0	0	0	0	1	0
177	2	18264	2	2	3	2	2	27973	1	3	2011	1		5	5	5	2		6		0	0	0	6	没收入	2		2011	0	0	0	1	1	0	0	0	0		0	1	0	0	0	0	0	0	0	0
178	2	24442	1	4	1	1	2	26512	1	-1	2010	3		1	1	1	2		1		-1	21600	21600	2		5		2010	0	1	0	0	0	0	0	0	0		0	0	0	0	0	0	0	0	1	0
179	1	1960年11月	1	4	4	2	2	1963年1月	1	4	1984	7	躁狂症	4	2	4	1	心脏病	6		0	36000	96000	2		1		1987	0	0	0	1	0	0	0	0	0		0	0	0	0	0	0	0	0	1	0
180	2	1961年12月	1	4	3	3	1	1987年5月	1	6	2011	7	抑郁	4	2	1	2		8	不稳定，有时不工作，有时兼职	-1	-1	50000	2		3		2011	1	0	0	0	0	0	0	0	0		0	0	0	0	0	0	0	0	1	0
181	1	23712	1	3	1	1	2	24959	2	3	2014	1		2	3	2	1	脑血栓	-1		0	0	0	3		1		2017	0	0	0	1	0	0	0	0	0		0	0	1	0	0	0	0	0	0	1
182	2	20363	1	3	2	2	2	23316	1	4	1982	1		2	4	4	1	丙型肝炎	8	退养	0	24000	24000	2		5		-1	0	1	0	1	0	0	0	0	0		0	0	0	0	0	0	0	0	1	0
183	2	23894	1	5	1	1	1	24139	1	5	1997	1		2	2	1	2		2		0	28800	50000	2		1		1997	0	0	0	1	0	0	0	0	0		0	0	0	0	0	0	0	0	1	0
184	1	27395	1	5	2	2	1	14824	1	2	1985	1		3	4	3	1	脑血栓	1		0	24000	80000	2		3		1990	1	0	0	0	0	0	0	0	0		0	0	1	0	0	0	0	0	0	0
185	2	20029	1	3	2	1	2	20363	1	3	2007	1		4	4	2	1	高血压	1		0	36000	90000	2		1		2007	0	0	0	1	0	0	0	0	0		0	0	1	0	0	0	0	0	0	0
186	1	32295	1	5	2	2	1	22951	1	3	2019	1		3	4	2	1	淋巴癌	2		0	18000	76800	2		2		2019	1	0	0	0	0	0	0	0	0		0	0	0	0	0	0	0	0	1	0
187	1	-1	-1	-1	2	1	1	2000年8月	1	4	2016	-1		5	4	1	2		8	上学	0	0	100000	1		3		2016	1	0	0	0	0	0	0	0	0		1	0	0	0	0	0	0	0	0	0
188	1	18537	1	3	3	2	1	1952年12月	1	3	1982	1		2	3	3	2		1		0	50400	50400	2		5		1993	1	0	0	0	0	0	0	0	0		0	0	0	0	0	0	0	0	1	0
189	1	26207	1	6	1	1	2	27061	1	6	2000	1		5	2	2	2		7		0	0	60000	2		5		2000	0	0	1	1	0	0	0	0	0		1	0	0	0	0	0	0	0	0	0
190	1	1967年8月	1	3	3	3	1	1988年9月	1	4	2000	-1		2	3	1	2		6		0	0	36000	1		3		2000	0	1	0	0	0	0	0	0	0		0	0	0	0	0	0	0	0	1	0
191	2	33086	1	6	1	1	1	1962年11月	1	4	1973	5		5	5	5	2		2		0	20000	120000	2		2		2010	0	0	1	0	0	0	0	0	0		0	0	0	0	0	0	0	0	1	0
192	1	17199	2	3	2	2	2	1950年10月	2	4	1990	7	抑郁症	5	4	1	1	睡眠不好	2		0	40000	100000	3		1		2000	1	0	0	0	0	0	0	0	0		0	1	0	0	0	0	0	0	0	0
193	2	18507	1	5	3	3	2	1978年10月	1	5	2007	1		3	2	1	2		6		0	0	48000	1		3		2007	0	0	0	0	1	0	0	0	0		0	1	1	0	0	0	0	0	0	0
194	2	21794	1	3	1	1	2	30560	1	4	2010	1		5	5	5	2		6		0	0	40000	5		2		2010	1	0	0	0	0	0	0	0	0		0	0	0	0	0	0	0	0	1	0
195	1	27515	1	4	1	1	2	22494	1	2	1976	1		3	4	2	2		7		0	0	0	1		2		1998	0	0	0	1	0	0	0	0	0		0	0	0	0	0	0	0	0	1	0
196	2	27454	1	3	3	3	1	27395	2	3	2010	7	抑郁、焦虑	3	3	3	1	-1	6		0	-1	50000	1		1		2010	0	0	1	0	0	0	0	0	0		1	0	0	0	0	0	0	0	0	0
197	1	20668	2	3	1	1	1	-1	2	3	2005	1		5	5	4	1	肢体残疾（腿部），糖尿病	2		0	0	10000	1		3		2007	0	0	0	0	1	0	0	0	0		0	1	0	0	0	0	0	0	0	0
198	1	23590	1	2	1	1	2	24351	1	2	2018	1		5	1	1	2		2		0	0	17000	4		1		2018	1	0	0	0	0	0	0	0	0		0	0	1	0	0	0	0	0	0	0
199	1	22190	2	3	1	2	2	23712	2	2	1964	6		2	4	1	1	高血压、糖尿病、关节炎	7		0	0	27600	1		1		1986	1	0	0	0	0	0	0	0	0		0	0	1	0	0	0	0	0	0	0
200	1	19511	1	2	3	2	2	35674	1	1	2000	6		3	5	1	2		5		0	28800	88800	1		3		1997	0	1	0	0	0	0	0	0	0		0	0	0	0	0	0	0	0	1	0
201	2	21398	2	2	2	2	2	27820	2	1	1976	6		1	1	1	1	软骨病	7		0	0	0	3		6		2013	0	0	0	0	1	0	0	0	0		0	0	0	1	0	0	0	0	0	0
202	2	19603	2	2	4	2	2	29252	2	1	1980	6		4	3	1	2		7		0	0	43200	2		3		1980	0	1	0	0	0	0	0	0	0		0	0	0	1	0	0	0	0	0	0
203	1	31444	2	4	1	1	1	19115	2	2	1978	4		5	2	1	1	肺部疾病、肝斑块、胰腺问题	6		0	0	50000	1		2		2011	0	1	1	1	0	0	0	0	0		1	1	0	0	0	0	0	0	0	0
204	1	32478	2	5	1	1	2	1953年？月	2	2	1990	1		4	4	1	2		7		0	0	10000	3		2		2010	1	0	0	0	0	0	0	0	0		0	0	0	0	0	0	0	0	1	0
205	2	19603	2	2	4	2	1	20121	1	2	1994	1		4	3	1	1	肝硬化	2		0	36000	43200	2		1		1994	0	0	0	1	0	0	0	0	0		0	0	1	0	0	0	0	0	0	0
206	2	27638	2	3	3	2	1	37257	2	3	2007	7	自闭症	2	2	2	2		7		0	0	20000	4		3		2002	0	0	1	1	0	0	0	0	0		1	0	0	0	0	0	0	0	0	0
207	2	18537	1	2	2	2	1	19511	2	1	2015	6		3	3	3	1	肢体残疾	6		0	0	0	3		5		1984	0	0	1	0	0	0	0	0	0		0	0	0	0	0	0	0	0	1	0
208	1	16528	1	6	2	2	2	28004	1	4	1997	1		4	5	2	2		2		0	21600	75600	1		3		1997	0	1	0	0	0	0	0	0	0		1	0	0	0	0	0	0	0	0	0
209	2	17441	2	3	3	4	2	26420	2	2	2005	1		4	4	2	1	不知道	7		0	0	30000	1		3		2005	1	0	0	0	0	0	0	0	0		0	1	0	0	0	0	0	0	0	0
210	1	31929	2	4	2	1	1	22068	2	3	1992	1		5	3	3	2		7		0	0	10000	5		2		1995	0	0	1	1	0	0	0	0	0		1	0	0	0	0	0	0	0	0	0
211	1	19299	2	3	3	3	2	19480	1	2	1985	3		3	3	1	2		1		0	7200	34800	2		1		1985	1	0	0	0	0	0	0	0	0		0	0	0	0	0	0	0	0	1	0
212	1	19815	1	3	2	2	2	21002	2	4	1993	4		4	4	2	2		7		0	0	36000	2		1		1993	0	0	0	0	1	0	0	0	0		0	0	0	0	0	0	0	0	1	0
213	2	20394	2	2	2	2	1	17930	2	3	2015	7	抑郁症	4	3	1	1	帕金斯呢、脑梗	3		0	10800	21600	3		1		2015	1	0	0	0	0	0	0	0	0		0	0	0	0	0	0	0	0	1	0
214	2	20941	2	4	2	2	2	30621	1	5	2005	1		5	1	1	2		7		0	0	45600	2		3		2019	1	0	0	0	0	0	0	0	0		1	0	0	0	0	0	0	0	0	0
215	1	30590	2	3	3	3	2	30468	2	5	2014	3		5	2	2	2		7		0	0	72000	1		1		2013	0	0	1	1	0	0	0	0	0		0	0	1	0	0	0	0	0	0	0
216	2	21459	2	3	1	1	1	21367	2	1	-1	6		4	4	1	2		7		0	0	21600	1		6		2006	0	1	0	1	1	0	0	0	0		0	0	0	0	0	0	0	0	1	0
217	1	19115	1	2	3	1	2	25112	1	1	-1	5		2	1	1	2		7		0	0	30000	2		1		1989	0	0	0	1	0	0	0	0	0		0	0	0	0	0	0	0	0	1	0
218	2	22616	2	3	4	2	1	20941	2	3	1990	1		1	1	1	1	高血糖、高血压、尿毒症	7		0	0	9600	2		1		1990	1	0	0	0	0	0	0	0	0		0	0	0	0	0	0	0	0	1	0
219	1	17564	2	3	3	2	1	26207	2	4	1993	1		1	2	2	2		7		0	0	16800	3		3		1993	1	0	0	0	0	0	0	0	0		1	0	0	0	0	0	0	0	0	0
220	2	24289	1	5	3	3	1	25204	2	2	1980	1		4	3	1	1	高血压、脂肪肝	7		0	0	10000	3		5		1984	0	0	1	0	0	0	0	0	0		0	0	0	0	0	0	0	0	1	0
221	1	22767	2	3	1	1	2	21947	2	4	2017	4		4	3	4	1	三高	7		0	0	0	3		1		2017	0	0	1	0	0	0	0	0	0		0	0	0	0	0	0	0	0	1	0
222	1	29526	2	5	2	1	2	24228	2	2	2012	6		4	4	3	1	三高	7		0	0	0	3		6		2008	0	0	1	1	0	0	0	0	0		0	0	0	0	1	0	0	0	0	0
223	1	19694	2	3	3	1	2	24869	2	1	1970	5		5	1	1	1	腿疼、膝盖伸不直	7		0	0	9600	1		1		1989	1	0	0	0	0	0	0	0	0		0	0	1	0	0	0	0	0	0	0
224	2	20760	2	2	4	2	1	19541	2	3	2006	7	躁狂症	5	2	1	1	高血压、糖尿病	7		0	0	84000	1		1		2006	0	0	0	1	1	0	0	0	0		0	0	0	0	0	0	0	0	1	0
225	1	19207	2	3	4	4	1	29129	2	2	2004	1		4	2	1	2		7		-1	-1	0	3		3		2004	1	0	0	0	0	0	0	0	0		1	0	0	0	0	0	0	0	0	0
226	2	19906	2	2	4	4	2	29830	2	3	2009	1		3	2	2	1	血糖高	7		0	0	8400	3		3		2010	0	0	0	0	1	0	0	0	0		0	0	0	0	0	0	0	0	1	0
227	2	26115	1	2	2	2	1	25263	1	1	1998	1		2	2	1	1	三高、脑梗	7		0	0	48000	2		1		1998	0	0	1	0	0	0	0	0	0		0	0	0	0	0	0	0	0	1	0
228	2	18568	2	3	4	3	1	18507	2	3	1991	1		4	2	1	1	高血糖	7		0	0	0	3		1		1991	1	0	0	0	0	0	0	0	0		0	0	0	1	0	0	0	0	0	0
229	2	23224	2	3	3	2	1	21551	2	1	1959	6		4	4	1	1	脂肪肝	7		0	0	40000	4		5		2016	0	0	1	0	0	0	0	0	0		0	0	0	1	0	0	0	0	0	0
230	2	23224	2	3	3	2	1	26115	2	1	1971	6		4	4	2	2		7		0	0	40000	4		5		2017	0	0	1	0	0	0	0	0	0		0	0	0	1	0	0	0	0	0	0
231	1	18019	2	2	3	2	2	18233	2	2	1976	1		4	3	4	2		8	务农	0	0	14400	3		1		1976	1	0	0	0	0	0	0	0	0		0	0	1	0	0	0	0	0	0	0
232	2	20607	1	3	2	2	1	20363	1	3	1996	6		3	3	2	1	腿疼、胆囊、血糖	3		0	9600	63600	2		1		1996	1	0	0	0	0	0	0	0	0		0	0	0	0	0	0	0	0	1	0
233	2	31809	1	6	1	1	2	21976	2	2	1998	1		4	4	4	1	糖尿病	7		0	0	150000	1		2		2013	0	0	0	1	0	0	0	0	0		0	0	1	0	1	0	0	0	0	0
234	2	21337	2	3	2	2	1	19784	2	3	1972	1		4	4	1	1	高血压	7		0	1000	49800	6	股钱	5		2015	0	1	0	0	0	0	0	0	0		0	1	0	0	0	0	0	0	0	0
235	1	25720	2	3	2	2	2	23924	2	3	2003	1		3	3	2	2		7		0	0	36000	1		1		2003	1	0	0	0	0	0	0	0	0		0	0	0	0	0	0	0	0	1	0
236	1	17319	2	2	2	2	2	17046	2	1	1946	6		5	5	3	2		7		0	0	37200			1		1967	1	0	0	0	0	0	0	0	0		0	0	0	0	0	0	0	0	1	0
237	1	18203	2	3	3	3	1	27638	1	3	1975	6		1	4	2	2		3		35	7200	9600	1		3		1975	1	0	0	0	0	0	0	0	0		0	0	0	0	0	0	0	0	1	0
238	1	22463	2	3	3	1	2	31168	2	2	1985	5		2	1	1	2		7		0	0	40800	1		3		1985	0	1	0	0	0	0	0	0	0		0	1	0	0	0	0	0	0	0	0
239	1	14427	2	2	2	2	2	20576	2	1	1958	6		3	4	1	1	瘫痪	8	农民	0	10800	20400	3		1		1958	1	0	0	0	0	0	0	0	0		0	0	0	0	0	0	0	0	1	0
240	2	22798	2	4	3	3	1	23863	2	4	2015	5		5	3	1	2		6		0	0	80000	1		1		2015	0	0	0	0	1	0	0	0	0		0	0	0	0	0	0	0	0	1	0
241	2	14550	2	1	4	1	1	26177	2	2	2003	7	躁狂	5	3	1	2		3		40	12000	20760	1		3		2013	1	0	0	0	0	0	0	0	0		0	0	0	0	0	0	0	0	1	1	村子里的其他人
242	1	20911	2	3	2	2	2	31260	1	3	1998	6		4	4	4	2		5		0	3000	30000	3		3		1998	0	0	0	0	1	0	0	0	0		0	0	1	0	0	0	0	0	0	0
243	2	21398	2	2	2	2	1	37196	2	1	2018	6		4	1	1	2		7		0	0	0	3		6		2013	0	0	0	0	1	0	0	0	0		1	0	0	0	0	0	0	0	0	0
244	2	17380	2	3	3	2	2	35278	2	2	2008	6		5	5	5	2		5		14	30000	30000	1		4		1996	0	1	0	0	0	0	0	0	0		1	0	0	0	0	0	0	0	0	1	周围认识的人
245	1	22402	2	3	3	2	1	25659	2	1	1970	1		4	4	1	2		7		0	0	0	3		5		2007	1	0	0	0	0	0	0	0	0		0	0	0	0	0	0	0	0	0	1	患者的嫂子
246	2	28672	2	3	2	2	2	1954年12月	2	1	2006	2		3	2	1	1	糖尿病、冠心病、白内障	7		0	0	0	3		2		2006	1	0	0	0	0	0	0	0	0		0	0	0	0	0	0	0	0	1	0
247	2	23408	1	4	1	1	2	21459	1	2	1994	1		3	2	3	1	血糖高、小胆结石	7		0	0	12000	3		5		1994	0	0	0	1	1	0	0	0	0		0	1	0	0	0	0	0	0	0	0
248	1	31413	2	4	1	1	1	23529	2	3	1984	1		3	3	1	2		7		0	0	66000	1		2		2008	0	0	0	1	0	0	0	0	0		0	0	0	0	0	0	0	0	0	1	患者儿媳妇
249	1	26299	2	3	1	2	2	28887	2	4	1990	7	抑郁症	5	3	3	1	-1	7		0	0	26400	1		1		2010	0	0	1	1	0	0	0	0	0		0	0	0	0	0	0	0	0	1	0
250	2	19176	2	2	2	1	1	27303	2	3	2006	1		3	3	2	1	脂肪肝，三高	6		0	0	20000	1		3		2006	0	1	0	0	0	0	0	0	0		0	1	0	0	0	0	0	0	0	0
251	1	19115	1	2	3	1	1	33086	1	2	1997	6		1	2	1	2		7		0	0	30000	2		3		1996	0	1	0	0	0	0	0	0	0		0	0	0	0	0	0	0	0	1	0
252	2	19906	2	3	3	3	1	20241	1	3	2015	7	抑郁症	3	3	3	1	心脏	3		0	24000	32400	3		1		2015	0	0	0	0	0	0	1	0	0		0	0	0	0	0	0	0	0	1	0
253	2	22737	2	4	3	3	2	1988年10月	2	1	1988	5		5	1	1	1	肾衰竭、呼吸衰竭、严重营养不良	7		0	0	30000	1		3		1988	0	0	1	0	0	0	0	0	0		0	1	0	0	0	0	0	0	0	0
254	1	23712	2	3	2	3	2	23224	2	3	1997	4		4	3	1	2		1		0	10440	12440	3		1		1997	1	0	0	0	0	0	0	0	0		0	0	0	0	0	0	0	0	1	0
255	2	29526	2	3	4	4	1	1980年11月	1	1	1987	6		1	3	1	2		7		0	0	6000	1		1		2010	1	0	0	0	0	0	0	0	0		0	1	0	0	0	0	0	0	0	0
256	2	20121	2	2	4	3	1	19968	2	3	-1	1		3	3	1	1	高血压、糖尿病、关节炎	7		0	0	0	3		1		2005	1	0	0	0	0	0	0	0	0		0	0	1	0	0	0	0	0	0	0
257	2	23924	2	2	2	2	2	32051	2	3	2002	4		2	2	1	2		7		0	0	6000	1		3		2002	1	0	0	0	0	0	0	0	0		1	0	0	0	0	0	0	0	0	0
258	2	24077	2	3	2	3	1	20121	2	2	1986	4		5	3	4	1	腿部疾病	7		0	0	24000	2		5		1986	0	1	0	1	1	0	0	0	0		0	1	0	0	0	0	0	0	0	0
259	1	22798	2	2	3	3	2	22951	2	3	1990	1		3	3	1	1	糖尿病	6		0	0	9600	1		1		1990	1	0	0	0	0	0	0	0	0		0	0	0	0	0	0	0	0	1	0
260	1	19419	2	2	2	2	1	32174	2	1	1988	5		4	3	1	2		7		0	0	9600	3		3		1988	1	0	0	0	0	0	0	0	0		0	0	0	0	0	0	0	0	1	0
261	1	23408	1	4	1	1	2	26512	2	1	1972	6		3	3	3	2		7		0	0	60000	2		5		2012	1	0	0	0	0	0	0	0	0		0	0	0	0	0	0	0	0	0	1	患者的嫂子
262	2	1941年	2	1	1	1	1	1968年	2	2	-1	1		4	4	2	2		1		0	0	20000	3		3		-1	0	0	0	0	1	0	0	0	0		0	0	0	0	0	0	0	0	1	0
263	1	21276	1	3	4	3	1	31382	1	3	2017	1		5	3	1	2		7		0	0	36000	5		3		2017	1	0	0	0	0	0	0	0	0		0	1	0	0	0	0	0	0	0	0
264	2	23132	2	3	1	1	1	20699	2	2	2000	1		5	3	3	2		7		0	0	4000	3		1		2000	1	0	0	0	0	0	0	0	0		0	0	0	0	0	0	0	0	1	0
265	2	17746	2	3	3	3	2	26785	2	3	2005	1		4	3	1	2		7		0	0	8760	2		3		2005	1	0	0	0	0	0	0	0	0		0	0	0	0	0	0	0	0	1	0
266	1	18780	2	3	3	2	2	27576	2	3	1976	5		4	4	3	2		7		0	0	40000	4		3		1975	0	0	0	0	1	0	0	0	0		1	0	0	0	0	0	0	0	0	0
267	1	16558	2	3	3	3	2	18810	1	4	1984	1		4	3	1	1	冠心病	2		0	40800	44400	2		1		1984	1	0	0	0	0	0	0	0	0		0	0	0	0	0	0	0	0	1	0
268	2	31352	1	6	1	1	2	22098	2	3	2002	4		5	4	4	2		1		0	9600	129600	1		2		2018	0	0	1	0	0	0	0	0	0		0	1	1	0	0	0	0	0	0	0
269	2	25082	2	3	4	3	1	25538	2	3	2016	1		4	3	1	1	肝囊肿	3		48	20000	40000	1		1		2016	1	0	0	0	0	0	0	0	0		0	0	0	0	0	0	0	0	1	0
270	2	17777	2	2	2	2	2	27181	2	1	2005	5		4	2	3	1	肝硬化	7		0	0	32400	1		3		2005	1	0	0	0	0	0	0	0	0		0	1	0	0	0	0	0	0	0	0
271	1	20668	2	3	3	2	2	20424	2	3	2010	1		4	2	1	1	肠胃不好	6		0	0	7000	1		1		2016	0	0	0	0	1	0	0	0	0		0	1	0	0	0	0	0	0	0	0
272	2	22341	1	4	2	2	1	25112	1	4	2008	1		2	5	5	2		6		0	0	0	5		5		2008	0	0	1	1	0	0	0	0	0		1	0	0	0	0	0	0	0	0	0
273	1	23802	2	3	2	2	1	22890	2	4	2009	1		4	4	4	2		6		0	0	0	3		5		2009	1	0	0	0	0	0	0	0	0		0	0	0	0	0	0	0	0	1	0
274	1	27607	2	3	1	1	2	16893	2	2	1966	5		1	3	1	2		7		0	0	10000	3		2		1980	0	0	1	1	0	0	0	0	0		0	0	1	0	0	0	0	0	0	0
275	1	14305	1	4	3	2	1	27089	1	2	1977	6		3	3	3	1	肾不好	7		0	0	96000	2		3		1977	1	0	0	0	0	0	0	0	0		0	1	0	0	0	0	0	0	0	0
276	2	24624	2	2	4	2	1	34820	2	4	2019	2		2	1	2	2		6		0	0	6200	4		3		2019	1	0	0	0	0	0	0	0	0		0	0	0	0	0	0	0	0	1	0
277	1	31444	1	6	2	2	2	31594	1	6	2012	1		4	4	4	2		3		40	70000	140000	1		1		2012	1	0	0	0	0	0	0	0	0		0	0	0	0	0	0	0	0	1	0
278	2	1959年 2月	1	4	4	4	1	21398	1	-1	-1	4		3	3	2	1		1		-1	-1	-1	2		-1		-1	1	0	0	0	0	0	0	0	0		0	0	0	0	0	0	0	0	1	0
279	2	1958-08-01	1	4	3	-1	2	30834	1	5	2003	4		4	4	4	1	血脂高	6		0	0	90000	2		3		2003	1	0	0	0	0	0	0	0	0		1	0	0	0	0	0	0	0	0	0
280	2	1968-08-01	1	3	-1	-1	1	24593	1	3	1997	1		4	4	2	-1		6		0	22800	45600	2		1		1997	0	0	1	0	0	0	0	0	0		1	0	0	0	0	0	0	0	0	0
281	2	1954-07-01	1	3	2	2	1	19146	1	3	1970	1		3	3	3	2		7		0	0	0	3		5		1980	0	0	0	1	1	0	0	0	0		0	0	0	1	0	0	0	0	0	0
282	1	19025	1	3	3	2	1	18902	1	4	2000	4		3	4	1	2		1		0	60000	12000	2		1		2000	0	0	0	0	1	0	0	0	0		0	0	0	0	0	0	0	0	1	0
283	1	18476	1	3	2	2	2	10319	1	2	-1	1		1	3	1	2		1		0	40000	120000	2		2		2000	1	0	0	0	0	0	0	0	0		0	0	0	0	0	0	0	0	0	1	患者的儿媳
284	2	19299	1	3	4	3	1	28915	1	4	1995	1		3	3	2	1	高血压	6		0	0	44400	2		3		2018	1	0	0	0	0	0	0	0	0		0	0	0	0	0	0	0	0	1	0
285	2	1957-07-01	1	6	1	1	1	23193	1	6	2003	1		4	4	5	2		7		0	0	0	3
286	2	14124	1	1	3	3	1	26665	1	6	1996	1		5	3	1	2		5		0	48000	96000	2		3		1996	1	0	0	0	0	0	0	0	0		0	0	0	1	0	0	0	0	0	0
287	1	19511	1	3	3	4	2	19299	1	3	2000	1		3	4	1	1	高血压，糖尿病	2		0	36000	72000	2		1		2000	1	0	0	0	0	0	0	0	0		0	0	0	0	0	0	0	0	1	0
288	2	1959-12-01	1	4	4	3	1	21398	1	5	2004	1		2	2	2	1	肢体残障	1		0	60000	96000	2		1		2004	1	0	0	0	0	0	0	0	0		0	0	1	0	0	0	0	0	0	0
289	1	13820	1	6	2	1	2	24077	1	4	1986	1		4	4	4	2		7		0	16800	120000	2		3		1986	1	0	0	0	0	0	0	0	0		1	0	0	0	0	0	0	0	0	0
290	2	1947-06-01	1	5	4	3	2	31717	1	6	2006	4		5	5	1	2		3		40	36000	96000	1		2		2006	1	0	0	0	0	0	0	0	0		0	0	0	0	0	0	0	0	1	0
291	1	23774	1	4	3	2	1	20668	1	2	1958	1		4	5	1	2		2		0	36000	36000	2		5		1958	1	0	0	0	0	0	0	0	0		0	0	0	1	1	0	0	0	0	0
292	2	23346	1	4	3	3	1	32813	1	5	2018	1		4	3	4	2		3		40	24000	132000	2		3		2019	0	1	0	0	0	0	0	0	0		0	0	0	0	0	0	0	0	1	0
293	2	1954-08-01	1	2	3	3	1	33329	1	4	1998	1		5	5	1	1	高血脂	7		0	0	237600	2		3		1998	1	0	0	0	0	0	0	0	0		1	1	0	0	0	0	0	0	0	0
294	2	1951-11-01	1	3	4	3	1	29465	1	4	2004	1		4	4	3	1		7		0	0	0	3		3		2010	1	0	0	0	0	0	0	0	0		1	0	0	0	0	0	0	0	0	0
295	2	1966-09-01	1	6	1	1	2	32509	1	3	2011	1		-1	4	-1	2		3		40	40000	40000	1		6		-1	1	0	0	0	0	0	0	0	0		0	0	0	0	0	0	0	0	0	0	不需要照顾
296	2	1930-10-01	1	1	2	2	1	22190	1	3	1991	1		2	2	1	2		3		0	36000	84000	2		3		1991	1	0	0	0	0	0	0	0	0		0	0	0	0	0	0	0	0	1	0
297	1	1945-05-01	1	5	4	3	-1	17199	1	2	1965	1		5	5	1	1	糖尿病	2		0	36000	156000	2		1		1965	1	0	0	0	0	0	0	0	0		0	0	0	0	0	0	1	1	0	0
298	2	18568	1	2	4	2	2	28887	1	4	2008	4		3	3	3	2		7		0	16800	45660	2		3		2008	1	0	0	0	0	0	0	0	0		1	0	0	0	0	0	0	0	0	0
299	2	1945-11-01	1	2	4	3	1	26299	1	4	1995	1		-1	-1	-1	1	高血压、糖尿病	2		0	2444	80000	2		3		1995	1	0	0	0	0	0	0	0	0		0	0	0	0	0	0	0	0	1	0
300	2	1956-09-01	1	4	3	2	1	20576	1	3	2002	1		3	3	1	2		2		0	36000	72000	2		1		2002	0	0	0	0	1	0	0	0	0		0	0	0	0	0	0	0	0	1	0
301	1	1965-04-01	1	4	4	3	2	14793	1	2	1966	1		5	2	2	1	脑梗	1		0	52800	141600	1		2		2015	1	0	0	0	0	0	0	0	0		0	0	0	0	0	0	0	0	1	0
302	-1	-1	-1	-1	-1	-1	2	28491	1	4	-1	1		4	4	4	1	糖尿病	7		0	-1	-1	3		8	-1	2019	1	0	0	0	0	0	0	0	0		0	0	0	0	0	0	0	0	0	1	康复中心
303	2	1954-01-01	1	4	2	3	2	29799	1	6	2013	1		5	5	1	2		6		0	0	100000	2		3		2013	1	0	0	0	0	0	0	0	0		0	1	0	0	0	0	0	0	0	0
304	1	21217	1	4	3	3	1	32568	1	4	2005	1		2	2	2	2		7		0	14400	24000	2		3		2005	0	0	0	1	0	0	0	0	0		0	0	0	0	0	0	0	1	0	0
305	1	21217	1	4	3	3	2	30560	1	4	2002	1		4	4	4	2		7		0	14400	24000	2		3		2000	0	0	0	1	0	0	0	0	0		0	0	0	0	0	0	0	0	1	0
306	2	1936-08-01	1	2	3	3	2	21947	1	3	1975	1		5	5	5	1	风湿、股骨头坏死	2		0	24000	132000	2		3		1975	0	1	0	0	0	0	0	0	0		1	0	0	0	0	0	0	0	0	0
307	2	1954-01-01	1	4	4	3	2	23529	1	4	1999	4		3	3	3	2		-1		0	24000	108000	2		5		-1	0	0	1	0	0	0	0	0	0		0	0	0	1	0	0	0	0	0	0
308	1	1961-04-01	1	4	2	1	1	33178	1	3	2003	1		4	4	3	1	糖尿病	7		0	0	44400	1		3		2004	1	0	0	0	0	0	0	0	0		1	0	0	0	0	0	0	0	0	0
309	2	1963-02-01	1	5	2	2	1	23408	1	4	1989	1		3	2	1	2		-1		-1	36000	84000	2		1		1989	0	0	1	0	0	0	0	0	0		0	0	0	0	0	0	0	0	1	0
310	1	1954-12-01	1	4	3	3	2	29952	1	3	1985	1		4	2	1	2		6		0	0	84000	2		3		1985	0	1	0	0	0	0	0	0	0		1	0	0	0	0	0	0	0	0	0
311	2	1960-03-01	1	4	3	2	1	22981	1	4	1981	1		4	3	2	1	脑出血	1		0	36000	72000	2		5		2013	0	0	0	0	0	0	0	0	1	家人	0	0	0	1	0	0	0	0	0	0
312	2	1939-06-01	1	4	4	3	2	23132	1	4	1992	1		2	2	2	2		2		0	0	0	3		3		1992	1	0	0	0	0	0	0	0	0		0	0	0	0	0	0	0	0	1	0
313	2	22341	1	5	3	2	1	19633	1	3	1985	1		5	3	1	1	三高	2		0	36000	72000	2		1		1985	0	1	0	0	0	0	0	0	0		0	0	0	0	0	0	0	0	1	0
314	1	15462	1	3	3	2	2	17107	1	3	1989	1		4	4	4	2		1		0	48000	108000	2		1		1989	0	0	0	0	1	0	0	0	0		0	0	0	0	0	0	0	0	1	0
315	2	1970-09-01	2	3	4	3	1	23102	1	4	1985	1		2	2	1	2		1		0	24000	-1	2		1		1998	0	0	1	0	0	0	0	0	0		0	0	0	0	0	0	0	0	1	0
316	1	1948-08-01	1	5	3	3	1	30164	1	6	2000	1		4	3	2	1	肥胖	3		-1	60000-180000	-1	1		3		2000	0	1	0	0	0	0	0	0	0		1	1	0	0	0	0	0	0	0	0
317	2	1963-08-01	2	4	3	2	1	20029	1	4	1989	1		2	2	1	1	糖尿病	1		0	50000	50000	2		1		1989	0	0	0	1	0	0	0	0	0		0	0	0	0	0	0	0	0	1	0
318	1	1956-12-01	1	3	2	1	2	30256	1	3	1995	1		3	3	2	1	心脏病	7		0	0	48000	2		3		1995	0	0	1	0	0	0	0	0	0		0	0	0	0	0	0	0	0	1	0
319	2	1953-05-01	1	4	2	2	1	28856	1	4	1996	1		3	3	1	2		7		0	0	36000	3		3		1996	0	0	1	0	0	0	0	0	0		0	0	0	0	0	0	0	0	1	0
320	1	1947年	3	5	1	1	1	29281	1	6	2005	1		1	3	1	2		7		0	0	-1	-1		3		2005	1	0	0	0	0	0	0	0	0		0	0	0	0	0	0	0	0	1	0
321	2	1958-02-01	1	5	2	2	1	19329	1	3	2012	-1		4	4	4	2		1		0	60000	120000	2		1		2011	0	0	0	1	0	0	0	0	0		0	0	0	0	0	0	0	0	1	0
322	2	1957-07-01	1	4	3	3	1	17777	1	2	1966	1		3	3	3	1	心脏病、高血压、脑梗	2		0	50000	100000	2		5		1966	1	0	0	0	0	0	0	0	0		0	0	0	0	0	0	0	0	1	0
323	2	12724	1	4	2	2	1	25812	1	6	1999	4		5	5	1	2		4		10	12000	84000	2		3		1999	1	0	0	0	0	0	0	0	0		0	0	0	1	0	0	0	0	0	0
324	2	1964-02-01	1	6	3	2	2	31079	1	4	2002	1		4	2	4	2		7		0	0	0	3		3		2002	0	0	1	0	0	0	0	0	0		0	1	0	0	0	0	0	0	0	0
325	2	16103	1	4	3	2	2	29221	1	6	2009	1		4	4	4	2		7		0	0	78000	2		3		2009	0	0	0	1	0	0	0	0	0		0	0	0	0	0	0	0	0	1	0
326	2	1953-12-01	1	4	3	3	1	18780	1	3	2017	4		3	3	3	2		1		0	48000	108000	2		1		2017	0	0	0	0	1	0	0	0	0		0	0	1	0	0	0	0	0	0	0
327	2	1963-12-01	1	6	2	1	2	32721	1	6	2010	1		5	5	3	2		4		-1	-1	-1	2		3		2010	1	0	0	0	0	0	0	0	0		1	0	0	0	0	0	0	0	0	0
328	2	1951-06-01	1	3	3	3	2	30713	1	5	1988	5		2	1	1	1	心脏病	6		0	0	45600	2		3		1988	1	0	0	0	0	0	0	0	0		0	0	0	0	0	0	0	0	1	0
329	1	1973-11-01	1	4	1	1	2	25020	1	6	2009	4		5	5	5	2		3		40	-1	100000	1		5		2012	1	0	0	0	0	0	0	0	0		0	0	0	0	0	0	0	0	1	0
330	1	1950-10-01	1	4	3	3	2	18415	1	3	1969	1		1	1	1	1	脑出血	2		0	24000	72000	2		1		1980	1	0	0	0	0	0	0	0	0		0	0	0	0	0	0	0	0	1	0
331	2	-1	1	3	2	2	1	24139	1	3	-1	4		2	2	2	2		7		0	0	60000	2		1		-1	0	0	0	1	0	0	0	0	0		0	0	0	0	0	0	0	0	1	0
332	1	1952-12-01	1	3	3	3	2	19299	1	3	1997	1		4	2	2	1	心脏病、糖尿病	1		0	48000	-1	2		1		1997	0	0	0	0	1	0	0	0	0		0	0	0	0	0	0	0	0	1	0
333	2	1980-02-01	1	5	2	2	1	16954	1	2	1985	1		3	3	2	2		2		0	36000	36000	2		2		1983	0	0	0	1	0	0	0	0	0		0	0	0	0	0	0	0	0	1	0
334	2	1970-03-01	1	4	3	2	1	25600	1	3	1990	1		2	1	1	1	腰间盘突出	2		0	20000	20000	1		1		1997	0	0	0	1	0	0	0	0	0		0	0	0	0	0	0	0	0	1	0
335	2	17137	1	3	3	2	1	25903	1	4	1995	1		3	3	1	2		7		0	0	48000	2		3		1995	1	0	0	0	0	0	0	0	0		0	0	0	0	0	0	0	0	1	0
336	1	1962-09-01	1	3	2	2	2	14305	1	1	1996	1		2	2	1	1	脑血栓、老年痴呆	-1		0	48000	90000	2		2		1996	0	0	1	0	0	0	0	0	0		0	0	0	0	0	0	0	0	1	0
337	2	1938-10-01	1	3	3	2	2	22433	1	4	2014	1		3	3	3	2		4		0	37200	93600	-1		2		2014	1	0	0	0	0	0	0	0	0		0	0	0	0	0	0	0	0	1	0
338	1	1962-01-01	1	5	2	2	2	23529	1	5	1997	4		5	5	5	1	乳腺癌	2		0	24000	72000	2		1		1997	1	0	0	0	0	0	0	0	0		0	0	0	0	0	0	0	0	1	0
339	1	1954-07-01	1	3	4	2	1	1951年	1	3	-1	-1		4	4	2	1	高血压、高血脂、二级残疾	1		0	48000	48000	2		5		2013	0	0	0	0	1	0	0	0	0		0	0	0	0	0	0	0	0	1	0
340	1	1953-05-01	1	3	3	3	2	20607	1	3	1988	1		3	3	1	2		2		0	24000	24000	2		5		1988	0	1	0	0	0	0	0	0	0		0	0	0	0	0	0	0	0	1	0
341	1	1953-05-01	1	3	3	3	1	23529	1	3	1990	1		3	3	1	1	高血压	2		0	24000	24000	2		5		1990	0	1	0	0	0	0	0	0	0		0	0	0	0	0	0	0	0	1	0
342	1	1973-08-01	3	5	2	2	1	23559	1	3	1979	1		4	4	4	2		2		0	48000	100000	1		2		2017	0	0	0	1	0	0	0	0	0		0	1	0	0	0	0	0	0	0	0
343	2	30011	1	6	3	3	2	29403	1	3	1980	1		5	5	3	2		2		0	48000	48000	2		3		2007	0	0	1	1	0	0	0	0	0		0	0	0	0	0	0	0	0	1	0
344	2	1939-05-01	1	5	3	3	1	25020	1	4	1985	1		5	5	5	1	高血压、糖尿病	7		0	0	56400	2		3		1985	0	0	0	1	0	0	0	0	0		0	0	0	0	1	0	0	0	0	0
345	2	1961-02-01	1	4	3	3	1	22313	1	4	1989	1		4	4	4	1	高血压	2		0	24000	60000	2		1		1989	1	0	0	0	0	0	0	0	0		0	0	0	0	0	0	0	0	1	0
346	2	1955-01-01	1	6	3	3	1	31260	1	4	2004	4		5	5	4	2		7		0	0	-1	2		2		2004	1	0	0	0	0	0	0	0	0		0	0	0	0	0	0	0	0	1	0
347	1	21033	1	4	3	1	1	30834	1	4	2006	1		3	3	2	2		7		0	15600	-1	2		3		2006	1	0	0	0	0	0	0	0	0		1	0	0	0	0	0	0	0	0	0
348	1	15585	1	4	3	3	2	25873	1	5	1998	1		4	4	4	2		4		-1	-1	72000	5		2		1998	0	1	0	0	0	0	0	0	0		0	1	0	0	0	0	0	0	0	0
349	2	19329	1	3	3	3	1	19085	1	3	2000	7	抑郁症	4	3	1	1	瘫痪	1		0	51600	96000	2		1		2000	1	0	0	0	0	0	0	0	0		0	0	0	0	0	0	0	0	1	0
350	2	29799	1	6	2	2	2	19511	1	4	1980	4		4	4	1	1	血脂高，腰不好	1		0	36000	96000	2		2		-1	0	0	1	0	0	0	0	0	0		0	0	0	0	0	0	0	0	1	0
351	1	21885	1	4	1	1	2	22068	1	4	1987	1		2	3	1	2		1		0	24000	60000	2		1		1987	1	0	0	0	0	0	0	0	0		0	0	0	0	0	0	0	0	1	0
352	2	21217	1	4	3	3	1	30864	1	4	2001	1		4	3	4	2		5		0	24000	-1	1		3		2001	0	1	0	0	0	0	0	0	0		0	1	0	0	0	0	0	0	0	0
353	2	14489	-1	-1	2	2	2	22190	1	4	1989	1		4	4	2	2		2		0	48000	84000	2		3		1989	1	0	0	0	0	0	0	0	0		0	0	0	0	0	0	0	0	1	0
354	1	19329	1	3	4	3	2	18568	1	4	2000	1		2	2	2	2		1		0	40000	50000	2		1		1982	0	1	0	0	0	0	0	0	0		0	0	0	0	0	0	0	0	1	0
355	1	23498	1	6	3	2	2	12175	1	6	1983	1		1	4	1	1	糖尿病、贫血、关节炎	1		0	48000	96000	2		2		1983	0	0	0	1	0	0	0	0	0		0	0	0	0	0	0	0	0	1	0
356	2	24532	1	6	3	2	2	25569	1	5	2009	4		3	3	3	1	贫血	2		0	24000	24000	2		5		2009	0	0	1	1	0	0	0	0	0		1	0	0	0	0	0	0	0	0	0
357	1	17989	1	6	2	2	1	20029	1	6	1970	1		4	4	2	1	脑梗	7		0	0	0	3		5		1980	1	0	0	0	0	0	0	0	0		1	0	0	0	0	0	0	0	0	0
358	1	14062	1	6	3	1	2	26908	1	4	1976	4		5	5	5	2		2		0	30000	120000	2		3		1996	0	0	0	0	0	0	0	0	0		0	0	0	0	0	0	0	0	1	0
359	2	20241	1	6	3	2	1	19937	1	6	2000	1		3	3	1	1	癌症	1		0	60000	300000	2		1		2000	1	0	0	0	0	0	0	0	0		0	0	0	0	0	0	0	0	1	0
360	2	16224	1	3	2	2	1	16589	1	3	1995	1		3	3	1	2		1		0	64000	64000	2
361	2	23774	1	4	3	3	1	20760	1	5	2017	1		4	2	1	2		1		0	36000	36000	1
362	1	19391	1	3	2	2	1	20121	1	3	1978	1		3	2	3	2		2		0	36000	84000	2		1		1984	1	0	0	0	0	0	0	0	0		0	0	0	0	0	0	0	0	1	0
363	2	17989	1	5	4	3	1	27912	1	6	1998	1		3	2	3	1	血糖、血压不太好	5		-1	24000	216000	2		3		1998	1	0	0	0	0	0	0	0	0		1	0	0	0	0	0	0	0	0	0
364	1	19299	1	3	2	2	2	18780	1	5	1969	1		4	4	2	2		1		0	0	48000	2		1		1986	1	0	0	0	0	0	0	0	0		0	0	0	0	0	0	0	0	1	0
365	2	18354	1	6	2	2	1	31503	1	6	2000	1		5	5	1	2		6		0	0	144000	2		3		2000	1	0	0	0	0	0	0	0	0		0	0	0	0	0	0	0	0	1	0
366	2	15158	1	4	3	1	1	25112	1	4	2014	1		1	3	1	2		2		0	30000	120000	2		3		2014	1	0	0	0	0	0	0	0	0		1	0	0	0	0	0	0	0	0	0
367	2	19784	1	3	4	4	2	29768	1	4	2004	1		4	4	3	2		6		0	0	84000	2		3		2004	0	0	1	0	0	0	0	0	0		1	0	0	0	0	0	0	0	0	0
368		-1	-1	-1	-1	-1	2	23071	1	6	2008	1		5	4	1	2		1		0	60000	60000	2				-1	-1	-1	-1	-1	-1	-1	-1	-1	-1
369	2	19450	1	5	2	2	1	20363	-1	-1	1999	1		3	3	1	2		7		0	0	0	6	-1	5		1999	1	0	0	0	0	0	0	0	0		0	0	0	0	0	0	0	1	0	0
370	-1	20668	1	5	2	2	1	18749	1	-1	1967	1		4	3	2	1	糖尿病	1		0	36000	36000	2		5		2007	0	0	0	0	0	1	0	0	0		0	0	0	1	0	0	0	0	0	0
371	1	19998	1	4	3	2	2	20515	1	6	1994	1		5	5	1	1	银屑病	1		0	48000	96000	2		1		1994	1	0	0	0	0	0	0	0	0		0	0	0	0	0	0	0	0	1	0
372		-1	-1	-1	-1	-1	2	29342	1	4	2014	1		1	1	1	2		7		0	0	0	3
373	2	15158	1	6	2	2	1	25263	1	5	1995	4		3	4	1	2		6		0	0	204000	2		3		1995	0	1	0	0	0	0	0	0	0		0	0	0	0	0	0	0	0	1	0
374	1	11505	1	4	2	2	2	25385	1	6	2001	1		3	3	1	2		7		0	0	60000	2		3		1969	1	0	0	0	0	0	0	0	0		0	0	0	0	0	0	0	0	1	0
375	2	21459	1	4	3	3	2	12632	1	2	1985	1		2	3	1	1	老年痴呆	1		0	55200	100000	2		6		1987	0	0	0	1	0	0	0	0	0		0	0	1	0	0	0	0	0	0	0
376	2	12936	1	3	3	2	2	25173	1	3	1990	1		2	2	1	2		7		0	0	150000	2
377	2	12936	1	3	3	2	2	25173	1	3	1990	1		2	2	1	2		7		0	0	150000	2
378	2	31260	1	5	1	1	2	20852	1	4	2011	1		5	5	1	1	高血糖	1		0	60000	84000	2		2		2018	1	0	0	0	0	0	0	0	0		0	0	0	0	0	0	0	0	1	0
379	2	20090	1	3	2	2	1	18688	1	5	1978	1		3	3	1	2		1		0	30000	60000	2		1		1980	1	0	0	0	0	0	0	0	0		0	0	1	0	0	0	0	0	0	0
380	2	15008	1	4	2	2	1	27211	1	4	2003	-1		5	5	1	1	糖尿病	6		0	0	168000	2		3		1974	0	0	0	0	0	0	0	0	0		0	0	0	0	0	0	0	0	1	0
381	2	23346	1	5	3	2	2	14366	1	3	2009	7		1	5	1	1	脑梗、脑出血	6		0	0	150000	2		2		2009	0	1	0	0	0	0	0	0	0		0	1	0	0	1	0	1	0	0	0
382	2	19876	1	6	2	2	1	26451	1	5	-1	-1		5	5	1	2		6		0	0	120000	2		3		2000	1	0	0	0	0	0	0	0	0		0	0	0	0	0	0	0	0	1	0
383	1	17838	1	4	2	1	2	18963	1	3	2008	1		2	3	1	2		1		0	20000	120000	2		1		2005	1	0	0	0	0	0	0	0	0		0	0	0	0	0	0	0	0	1	0
384	1	27485	1	4	2	2	2	25781	1	3	2013	4		4	4	1	2		3		-1	36000	80000	1		1		2013	1	0	0	0	0	0	0	0	0		0	0	0	0	0	0	0	0	1	0
385	2	21125	1	4	2	1	1	24228	1	3	1986	1		-1	3	1	1	慢性肾炎、孔糜性淋巴水肿	6		0	7200	48000	2		6		2007	0	0	0	0	0	0	0	0	1	患者母亲	0	0	0	0	0	0	0	0	1	0
386	1	23163	1	6	2	2	2	24228	1	6	1991	1		5	5	1	2		3		40	120000	240000	1		1		1991	0	0	1	0	0	0	0	0	0		1	0	0	0	0	0	0	0	0	0
387	2	28277	3	5	3	3	1	20668	1	5	1983	1		5	3	3	2		6		0	0	0	3		1		2017	0	0	1	0	0	0	0	0	0		0	0	0	0	0	0	0	0	1	0
388	2	20880	1	5	5	4	1	20576	1	6	1998	1		4	1	3	1	心脏、血压、胆切	2		0	90000	144000	2		1		1998	0	0	0	1	1	0	0	0	0		0	0	0	0	0	0	0	0	1	0
389	2	26390	1	4	2	2	1	26573	1	5	1999	-1		3	4	1	2		6		0	0	5000	1		1		1999	0	0	1	0	0	0	0	0	0		0	0	0	0	0	0	0	0	1	0
390	1	28430	1	6	1	1	1	26604	1	6	1990	1		4	4	3	1	腰部骨折	7		0	0	0	6	无收入	5		1990	0	0	0	0	0	1	0	0	0		0	0	0	0	0	0	0	0	1	0
391	1	12632	1	6	3	3	2	14732	1	4	1970	1		2	2	1	2		6		0	60000	100000	2		1		1970	1	0	0	0	0	0	0	0	0		0	0	1	0	0	0	0	0	0	0
392	1	13820	1	6	2	2	2	14062	1	2	1969	1		3	2	1	2		1		0	48000	150000	2		1		1969	1	0	0	0	0	0	0	0	0		0	0	0	0	0	0	0	0	1	0
393	1	18537	1	5	2	2	2	28399	1	6	2010	7	抑郁	2	3	3	2		3		40	100000	200000	1		2		2010	1	0	0	0	0	0	0	0	0		0	1	0	0	0	0	0	0	0	0
394	1	29921	1	6	2	2	2	20029	1	1	2010	1		4	4	2	2		1		0	0	200000	1		3		2010	1	0	0	0	0	0	0	0	0		0	0	0	0	0	0	0	0	1	0
395	2	18872	1	4	4	2	1	14336	1	6	1960	1		4	3	3	1	脑血管硬化	1		0	84000	120000	2		1		1960	1	0	0	0	0	0	0	0	0		0	0	0	0	0	0	0	0	1	0
396	1	19906	1	6	1	1	2	21186	1	5	1998	4		4	3	1	2		1		0	50000	150000	2		1		1998	1	0	0	0	0	0	0	0	0		0	0	0	0	0	0	0	0	1	0
397	1	11628	1	6	2	2	1	28004	1	4	2012	1		3	-1	-1	2		6		0	0	120000	2		3		2012	0	1	0	0	0	0	0	0	0		1	0	0	0	0	0	0	0	0	0
398	2	26115	1	6	2	2	1	36586	1	4	2015	6		5	2	1	1	癫痫	7		0	0	96000	1		3		2000	0	0	1	0	0	0	0	0	0		0	0	0	0	1	0	0	0	0	0
399	2	14642	1	4	2	2	1	25873	1	5	1982	1		4	3	1	1	眼睛不好、三高	7		0	0	72000	3		6		2011	1	0	0	0	0	0	0	0	0		0	0	0	0	1	0	0	0	0	0
400	1	19207	1	3	3	2	2	1957年？月	1	2	1978	5		4	4	1	2		7		0	8400	36400	2		1		1987	1	0	0	0	0	0	0	0	0		0	0	0	0	0	0	0	0	1	0
401	2	23132	1	4	3	3	1	32325	1	4	2006	1		5	3	1	1	高血压	7		0	0	36000	2		3		2006	1	0	0	0	0	0	0	0	0		0	0	0	0	0	0	0	0	1	0
402	2	-1	1	6	1	1	1	25173	1	5	1988	1		5	3	5	2		3		30	9600	-1	-1		8	-1	2018	1	0	0	0	0	0	0	0	0		0	0	0	0	0	0	0	0	1	0
403	2	24198	1	-1	3	3	2	17807	1	-1	1990	1		4	4	1	1	腰不好	1		0	48000	48000	2		2		1990	1	0	0	0	0	0	0	0	0		0	0	0	0	0	0	0	0	1	0
404	1	1971年	4	6	2	2	1	26846	1	4	2008	3		4	4	1	-1		7		-1	-1	-1	5		5		2008	1	0	0	0	0	0	0	0	0		1	0	0	0	0	0	0	0	0	0
405	2	20241	1	4	1	1	2	19480	1	4	2011	4		4	4	3	2		7		0	0	0	3		5		2010	0	0	0	1	0	0	0	0	0		0	0	0	0	0	0	0	0	1	0
406	1	17349	1	3	3	3	1	30590	1	5	2019	7	未分裂型精神分裂症	3	3	1	2		2		0	0	92400	2		2		2019	1	0	0	0	0	0	0	0	0		1	0	0	0	0	0	0	0	0	0
407	1	20394	1	3	2	2	2	21916	1	4	1996	1		5	5	1	1	低血压	1		0	36000	96000	2		1		1996	1	0	0	0	0	0	0	0	0		0	0	0	0	0	0	0	0	1	0
408	2	12389	1	2	3	2	2	23468	1	1	1993	1		4	3	4	2		6		0	48000	48000	3		3		1993	0	0	0	0	1	0	0	0	0		0	0	1	0	0	0	0	0	0	0
409	2	22282	1	6	2	2	1	19329	1	4	1981	1		5	5	1	2		6		0	0	100000	2
410	2	13850	1	2	3	3	1	23193	1	4	1979	1		4	4	3	2		6		0	-1	-1	3		3		1979	1	0	0	0	0	0	0	0	0		0	0	0	0	0	0	0	0	1	0
411	1	13119	1	6	3	3	1	25385	1	4	1986	1		5	5	1	2		7		0	0	200000	2		3		1986	1	0	0	0	0	0	0	0	0		1	0	0	0	0	0	0	0	0	0
412	1	22981	1	4	2	2	2	24777	1	4	2005	1		4	4	3	2		1		0	24000	72000	1		1		2005	1	0	0	0	0	0	0	0	0		0	0	0	0	0	0	0	0	1	0
413	1	19876	1	6	2	2	2	20090	1	4	1994	1		4	4	1	2		2		0	48000	120000	2		5		1994	1	0	0	0	0	0	0	0	0		0	0	0	0	0	0	0	0	1	0
414	1	25689	1	5	2	2	2	26481	1	5	2006	5		4	4	2	-1		3		-1	-1	-1	1		1		2006	1	0	0	0	0	0	0	0	0		0	0	0	0	0	0	0	0	1	0
415	2	20852	1	4	2	2	2	18719	1	3	1978	1		2	3	3	2		1		0	48000	40000	2
416	1	26512	-1	6	2	2	2	25720	1	5	-1	4		4	3	1	1	脑出血	2		0	252000	1	1		5		2019	0	0	1	0	0	0	0	0	0		1	1	0	0	0	0	0	0	0	0
417	1	13971	1	3	3	2	2	12420	1	1	1967	1		4	4	1	1	高血压	6		0	36000	96000	2		1		1967	1	0	0	0	0	0	0	0	0		0	0	1	0	0	0	0	0	0	0
418	2	11263	1	6	2	2	1	22341	1	2	1961	6		1	4	1	2		7		0	0	120000	2		3		1961	1	0	0	0	0	0	0	0	0		0	0	0	0	0	0	0	0	1	0
419	2	20729	1	6	2	2	2	20210	1	5	1985	1		4	4	1	1	糖尿病	1		0	48000	48000	2		5		2014	0	0	1	0	0	0	0	0	0		0	0	0	0	0	0	0	0	1	0
420	2	21916	1	4	2	2	1	21276	1	6	1977	4		5	5	1	2		1		0	96000	200000	2		1		1977	1	0	0	0	0	0	0	0	0		0	0	0	0	0	0	0	0	1	0
421	2	31017	1	6	2	2	1	17319	1	4	1910	1		4	4	1	1	胰腺	1		-1	60000	-1	2		2		2014	1	0	0	0	0	0	0	0	0		0	1	0	0	0	0	0	0	0	0
422	1	23316	1	6	2	2	2	31503	1	3	2001	1		5	5	1	2		7		0	0	100000	2		2		1986	1	0	0	0	0	0	0	0	0		1	0	0	0	0	0	0	0	0	0
423	1	21551	1	6	2	2	2	19207	1	3	1910	1		3	3	3	1	糖尿病	2		0	12000	12000	2		5		1970	1	0	0	0	0	0	0	0	0		0	0	0	0	0	0	0	0	1	0
424	1	17685	1	4	2	2	2	18749	1	3	2011	1		3	3	1	2		7		0	0	60000	2
425	1	22007	1	6	1	1	2	22767	1	6	1986	-1		5	4	3	2		1		0	72000	120000	2		5		1980	1	0	0	0	0	0	0	0	0		0	0	0	0	1	0	0	0	0	0
426	1	25235	1	5	2	2	1	1964年？月	1	3	1970	1		2	2	2	1	腿	-1		0	0	0	3
427	2	19845	1	6	2	2	2	20729	1	6	1981	1		3	4	3	1	癌症	1		0	48000	50000	2		5		1981	0	1	1	1	0	0	0	0	0		0	0	0	0	1	0	0	0	0	0
428	1	19329	1	5	4	3	2	19268	1	3	-1	2		3	2	1	1	三高、膝踝关节病、肾病	2		0	30000	120000	2		1		2001	0	0	0	1	0	0	0	0	0		0	0	0	0	0	0	0	0	1	0
429	2	15523	1	3	4	3	1	24259	1	4	1986	1		3	4	2	1	糖尿病	7		0	0	450000	2		3		1980	1	0	0	0	0	0	0	0	0		0	0	0	0	0	0	0	0	1	0
430	2	18963	1	6	3	2	1	30713	1	4	1997	1		5	4	1	2		7		0	0	80000	2		3		1997	1	0	0	0	0	0	0	0	0		0	0	0	0	1	0	0	0	0	0
431	2	20180	1	2	2	2	1	20180	1	3	1990	1		4	3	2	2		1		0	36000	36000	2		1		1990	1	0	0	0	0	0	0	0	0		0	0	0	0	0	0	0	0	1	0
432	1	23193	1	4	2	1	2	25965	1	4	2003	1		4	5	2	1	高血压	6		0	0	12000	3		1		2003	1	0	0	0	0	0	0	0	0		0	0	1	0	0	0	0	0	0	0
433	2	27242	3	3	2	2	1	25263	1	4	1980	1		4	4	3	2		3		40	24000	50000	1		1		2000	1	0	0	0	0	0	0	0	0		0	0	0	0	0	0	0	0	1	0
434	1	32051	1	6	2	2	2	23255	1	4	1990	1		4	4	1	1	三高	1		0	27600	120000	1		2		1990	1	0	0	0	0	0	0	0	0		0	1	0	0	0	0	0	0	0	0
435	2	18749	1	3	1	1	2	28522	1	6	2012	4		4	4	1	2		6		0	0	-1	1		3		2012	0	0	0	0	1	0	0	0	0		0	1	0	0	0	0	0	0	0	0
436	2	29677	1	3	2	2	1	31929	1	2	1995	6		3	2	1	2		7		0	0	30000	2		2		1987	1	0	0	0	0	0	0	0	0		0	0	0	0	0	0	0	0	1	0
437	2	16984	2	3	3	3	2	27030	2	2	1974	7	脑瘫半残	5	2	1	2		7		0	0	60000	2		3		1974	0	1	0	1	0	0	0	0	0		0	0	0	0	0	0	0	0	1	0
438	2	1945年	-1	-1	4	4	2	17380	-1	-1	-1	1		4	3	2	1	心脏跳得快	2		-1	12000	-1	3		5		-1	0	1	0	0	0	0	0	0	0		1	1	0	0	0	0	0	0	0	0
439	1	24473	2	3	2	2	2	26999	1	3	1990	1		4	4	4	2		7		0	0	32400	1		1		1990	1	0	0	0	0	0	0	0	0		0	0	0	0	0	0	0	0	1	0
440	2	1973年2月	1	3	2	2	1	1950年2月	1	3	1980	7	小脑萎缩	3	3	3	1	高血压	2		0	-1	72000	1		2		1996	0	0	1	0	0	0	0	0	0		0	1	0	0	0	0	0	0	0	0
441	2	26938	1	4	2	2	1	38047	2	1	2004	5		4	4	1	2		7		0	0	36000			2		2004	0	1	0	0	0	0	0	0	0	0	0	0	0	0	0	0	0	0	1	0
442	2	25051	1	4	3	2	2	27576	1	4	1998	4		2	3	4	1	糖尿病	4		4	20000	20000	1		5		1998	0	0	1	0	0	0	0	0	0		0	1	0	0	0	0	0	0	0	0
443	2	1949年5月	2	2	3	1	1	16862	2	3	1995	1		4	4	1	1	高血压	1		0	14400	20000	2		1		1995	1	0	0	0	0	0	0	0	0		0	0	1	0	0	0	0	0	0	0
444	2	24473	1	2	3	3	1	24990	1	1	2013	6		3	3	3	1		2		0	24000	50000	2		1		1998	0	0	1	0	0	0	0	0	0		1	1	0	0	0	0	0	0	0	0
445	2	-1	2	2	2	2	1	1978年1月	2	2	-1	7	不清楚	4	4	4	2		3		10	18000	36000	1		2		2003	1	0	0	0	0	0	0	0	0		1	0	0	0	0	0	0	0	0	0
446	1	31747	1	5	3	3	2	23346	1	4	2007	1		3	4	4	2		2		0	30000	-1	1		2		2007	0	0	0	1	0	0	0	0	0		0	1	1	0	0	0	0	0	0	0
447	2	18203	1	2	3	2	2	29465	1	1	1980	6		5	5	4	1	贫血，糖尿病，妇科病	7		0	0	14400	3		3		1980	0	0	0	1	1	0	0	0	0		0	1	1	0	0	0	0	0	0	0
448	2	23012	4	4	3	4	1	23621	2	2	1989	5		3	1	1	1	脑供血不足	7		0	0	24000	4		1		-1	1	0	0	0	0	0	0	0	0		0	0	0	0	0	0	0	0	1	0
449	1	16132	2	3	3	2	1	28550	1	3	1997	1		1	1	1	2		2		-1	2000	-1	2		3		2000	1	0	0	0	0	0	0	0	0		0	0	0	0	0	0	0	0	0	0
450	1	30773	2	2	2	1	2	19541	2	1	1990	7		3	3	1	1		7		0	0	24000	3		3		1990	0	0	1	0	0	0	0	0	0		0	0	0	0	0	0	0	0	1	0
451	2		1	2	3	2	2	29983	2	1	1982	5		3	3	3	1	癫痫	8		0	25200	36000	3		3		1982	0	0	0	1	0	0	0	0	0		0	1	0	0	0	0	0	0	0	0
452	1	20486	2	4	1	1	2	23132	2	2	1989	1		5	5	5	1	小儿麻痹	1		0	12000	24000	2		1		1989	0	0	0	1	0	0	0	0	0		0	0	1	0	0	0	0	0	0	0
453	2	1988年4月	1	4	1	1	2	1963年12月	1	2	2017	2		3	-1	-1	2		1		0	26400	-1	2
454	2	27973	1	3	3	3	2	19025	1	2	1994	1		4	4	3	1	高血压	1		0	25000	25000	2		2		1994	0	1	0	1	0	0	0	0	0		0	0	0	0	0	0	0	0	1	0
455	2	1989年7月	2	2	3	2	1	1966年1月	2	2	2017	4		5	5	4	1	高血压	6		0	0	50000	1		2		2017	0	0	1	1	0	0	0	0	0		0	0	0	0	0	0	0	0	1	0
456	1	25903	1	4	1	1	2	14671	4	1	1966	1		4	4	1	1	心脏病	1		0	48000	48000	2		2		2000	0	0	0	1	0	0	0	0	0		0	1	0	0	0	0	0	0	0	0
457	2	20424	2	3	2	2	2	31168	2	1	1985	6		-1	2	3	1	糖尿病、高血压	7		0	27600	27600	3		3		1985	0	0	1	0	0	0	0	0	0		0	0	0	0	0	0	0	0	1	0
458	-1	1955年12月	-1	-1	2	2	1	19756	-1	-1	-1	1		4	4	2	-1		1		-1	12000	-1	-1		5		-1	1	0	0	0	0	0	0	0	0		0	0	0	0	0	0	0	0	1	0
459	2	22068	2	3	3	1	1	21610	1	1	-1	-1		3	2	1	1	糖尿病、高血压	2		0	36000	60000	2		1		-1	0	0	1	0	0	0	0	0	0		0	0	0	0	0	0	0	0	1	0
460	1	19998	1	3	1	1	2	30621	4	2	2001	4		5	5	1	2		7		0	0	98400	2		3		2001	1	0	0	0	0	0	0	0	0		0	1	0	0	0	0	0	0	0	0
461	2	20668	2	3	3	1	1	29891	2	1	2014	1		2	2	1	2		4		8	28800	72000	1		3		2014	0	1	1	0	1	0	0	0	0		1	0	0	0	0	0	0	0	0	0
462	2	18629	2	2	2	2	2	27576	1	1	1975	6		3	4	3	1	三高	7		0	0	0	2		3		1975	0	1	0	0	0	0	0	0	0		0	0	0	0	1	0	0	0	0	0
463	1	19238	1	3	3	3	2	19937	2	1	1995	1		5	3	2	1	三高	1		0	12000	24000	2		1		1995	1	0	0	0	0	0	0	0	0	0	0	0	0	0	0	0	0	0	1	0
464	1	26085	1	3	1	1	2	26696	3	1	2000	4		5	4	1	2		7		0	0	40000	3		1		2005	0	0	0	1	0	0	0	0	0	0	0	0	1	0	0	0	0	0	0	0
465	2	31625	1	4	1	1	2	22737	1	3	1995	7	不清楚	5	5	1	2		1		0	24000	24000	2		2		2019	1	0	0	0	0	0	0	0	0		0	0	0	0	0	0	0	0	1	0
466	2	23682	1	6	1	1	2	24685	6	1	2008	1		4	2	1	1	高血压	1		0	12000	12000	2		5		2019	0	0	0	0	0	0	1	0	0	0	0	0	0	0	0	0	0	0	1	0
467	1	1966年5月	1	3	1	1	2	1967年8月	-1	3	2000	1		4	4	1	1	糖尿病	2		0	8400	34800	1		1		2000	1	0	0	0	0	0	0	0	0		0	0	0	0	0	0	0	0	1	0
468	1	25477	1	4	3	3	2	26268	1	1	-1	-1		3	3	2	1	高血压、糖尿病	7		0	24000	50000	3		1		1996	1	0	0	0	0	0	0	0	0		0	0	0	0	0	0	0	0	1	0
469	1	1947年9月	1	4	4	3	1	1972年11月	2	2	2001	2		3	3	1	1	丙肝	7		0	0	0	3		3		2001	0	1	0	0	1	0	0	0	0		1	0	0	0	0	0	0	0	0	0
470	1	20607	1	3	2	1	2	21398	1	4	2012	1		5	5	1		三高	1		0	22800	70800	2		1		2012	1	0	0	0	0	0	0	0	0		0	0	1	0	0	0	0	0	1	0
471	2	1957年6月	1	4	2	2	2	1982年1月	1	4	2009	4		3	3	1	2		6		0	0	0	2		3		2009	0	1	1	0	0	0	0	0	0		1	0	0	0	0	0	0	0	0	0
472	1	1952年1月	2	3	3	3	2	23894	1	3	1965	7	精神障碍	5	5	1	1	高血压	3		4	9600	9600	1		6		2014	0	0	0	0	1	0	0	0	0		0	0	0	1	1	0	0	0	0	0
473	1	23682	1	3	3	3	2	15950	1	3	1980	4		3	2	1	1	半身残疾	2		0	24000	48000	2		2		1980	0	0	1	0	0	0	0	0	0		0	0	0	0	0	0	0	1	0	0
474	1	33270	1	4	2	2	2	17593		1	2015			5	5	1	1	高血压	1		0	-1	48000	1		6		2015	1	0	0	0	0	0	0	0	0		0	0	1	0	0	0	0	0	0	0
475	2	18080	2	3	3	2	1	27973	2	3	1976	5		3	3	3	1	缺失	6		0	9600	24000	2		3		1976	1	0	0	0	0	0	0	0	0		0	0	0	0	0	0	0	0	1	0
476	1	24047	1	3	3	3	2	19146	1	2	1948	-1		3	3	3	2		7		0	0	34800	4		1		1948	1	0	0	0	0	0	0	0	0		0	0	0	0	0	0	0	0	1	0
477	1	-1	3	2	2	2	2	30376	2	2	2013	1		3	5	5	2		6		0	0	12000	3		1		2013	0	0	0	1	0	0	0	0	0		0	0	0	0	0	0	0	0	1	0
478	2	19725	1	4	3	3	1	18354	2	1	1956	6		2	2	1	1	直肠癌	2		0	0	45600	2		5		2004	0	0	0	0	0	0	1	0	0		0	0	0	1	0	0	0	0	0	0
479	1	18749	1	3	3	2	2	20149	2	1	1983	1		3	3	3	1	糖尿病 高血压	1		0	24000	50000	2		1		1985	1	0	0	0	0	0	0	0	0		0	0	0	0	0	0	0	0	1	0
480	2	19725	1	4	3	3	1	31809	2	1	1978	6		2	2	2	1	只有一个肾	7		0	0	45600	2		6		2004	0	0	0	0	0	1	0	0	0		0	0	0	0	1	0	0	0	0	0
481	2	23132	2	4	4	1	2	31686	2	2	1987	5		3	3	1	1	宫颈癌	7		0	0	60000	3		3		1987	0	0	0	0	1	0	0	0	0		0	1	0	0	0	0	0	0	0	0
482	1	1959年10月	1	3	2	2	2	1962年12月	1	4	2007	7	-1	3	4	3	2		1		0	36000	36000	2		1		2007	0	0	1	0	0	0	0	0	0		0	0	0	0	0	0	0	0	0	1	-1
483	2	1970年10月	2	3	3	2	1	1970年1月	2	2	2004	1		4	3	2	1	糖尿病	4		20	3600	18000	1		1		2004	0	0	1	0	0	0	0	0	0		0	1	0	0	0	0	0	0	0	0
484	2	1957年10月	-1	-1	4	4	2	1984年11月	-1	-1	2003	1		4	4	2	-1		1		-1	-1	-1	3		3		-1	0	1	0	0	0	0	0	0	0		0	1	0	0	0	0	0	0	0	0
485	2	22737	4	4	1	1	1	25659	2	1	1948	6		-1	-1	-1	1		4		8	20000	-1	1		5		1984	0	1	0	1	1	0	0	0	0		0	0	0	1	0	0	0	0	0	0
486	2	1988年4月	1	4	1	1	2	1965年10月	1	1	2017	2		4	4	1	2		1		0	26400	60000	2
487	1	17319	1	2	4	3	2	17593	2	1	2009	1		4	3	1	1	腿不好	7		0	12000	66000	2		1		2009	1	0	0	0	0	0	0	0	0		0	0	0	0	0	0	0	0	1	0
488	2	18688	2	1	2	1	1	25263	2	1	-1	7	麻痹引起	缺失	5	1	2		1		0	0	57600	2		1		2014	1	0	0	0	0	0	0	0	0		0	0	0	0	0	0	0	0	1	0
489	2	23316	2	2	3	3	1	23468	2	3	2009	1		3	1	1	1	低血糖，低血压	6		0	8400	20400	2		1		2003	1	0	0	0	0	0	0	0	0		0	0	0	0	0	0	0	0	1	0
490	2	28703	1	4	1	1	1	28369	3	2	2003	1		5	5	2	2		7		0	0	0	6		5		2012	1	0	0	0	0	0	0	0	0	0	0	0	0	0	0	0	0	0	1	0
491	2	16041	2	2	3	2	1	23924	2	1	1977	5		5	3	1	2		2		0	2000	48000	2		3		1977	1	0	0	0	0	0	0	0	0		0	0	0	0	0	0	0	0	1	0
492	1	1947年5月	1	4	4	3	2	1949年4月	1	2	2007	1		5	4	1	1	高血糖	1		0	20000	68000	2		1		2007	1	0	0	0	0	0	0	0	0		0	0	1	0	0	0	0	0	0	0
493	2	23071	1	3	3	3	2	21763	3	1	1959	5		5	4	1	2		2		0	24000	30000	2		6		1990	0	0	1	0	0	0	0	0	0		0	1	0	0	0	0	0	0	0	0
494	1	30529	1	6	2	2	2	20149	3	1	1989	1		4	4	4	1	糖尿病	1		0	24000	1200000	2		-1		-1	-1	-1	-1	-1	-1	-1	-1	-1	-1		0	1	0	0	0	0	0	0	0	0
495	2	15554	1	2	3	3	1	25263	1	1	1989	1		5	3	3	1	右腿不好，心脏病	7		0	0	93600	1		3		1989	0	0	0	1	0	0	0	0	0		0	0	0	1	1	0	0	0	0	0
496	1	29373	1	5	2	2	2	19511	1	3	2011	4		4	4	1	1	腿脚不便	2		0	24000	72000	1		2		2011	0	1	0	1	0	0	0	0	0		0	0	0	0	1	0	0	0	0	0
497	1	17349	1	2	5	4	2	18568	1	2	-1	4		3	3	1	2		1		0	72000	72000	2		1		-1	1	0	0	0	0	0	0	0	0		0	0	0	0	1	0	0	0	0	0
498	2	1967年2月	1	3	3	2	1	1974年12月	1	2	2002	4		4	3	3	1	高血压、心脏疾病	8	转残	-1	25000	25000	2		3		2002	1	0	0	0	0	0	0	0	0		0	1	0	0	0	0	0	0	0	0
499	2	25324	1	4	4	3	2	14916	2	1	1995	4		2			1		1		0	24000	48000	2		2		2017	1	0	0	0	0	0	0	0	0	0	0	0	1	0	0	0	0	0	0	0
500	2	1962年8月	1	3	3	1	2	1987年11月	1	4	2005	1		5	4	4	1	高血糖	7		0	0	14400	2		3		2005	0	1	1	0	0	0	0	0	0		0	0	0	0	0	0	0	0	1	0
501	1	1958年5月	1	3	4	2	2	1958年10月	1	2	1988	1		5	4	1	1	糖尿病	1		0	24000	60000	2		1		1988	1	0	0	0	0	0	0	0	0		0	0	1	0	0	0	0	0	0	0
502	2	19115	1	2	4	3	1	18019	1	2	1977	1		4	2	1	1	血脂高，心脏不好	2		0	36000	60000	2		1		1977	1	0	0	0	0	0	0	0	0		0	0	0	0	0	0	0	0	1	0
503	2	28522	1	4	3	2	1	35247	1	2	2017	-1		4	4	4	1	-1	7		0	0	20000	2		2		2017	0	0	1	1	0	0	0	0	0		1	0	0	0	0	0	0	0	0	0
504	2	-1	1	2	3	2	2	30348	1	2	1982	1		4	4	1	2		5		0	25200	36000	1		3		1982	0	0	0	1	1	0	0	0	0		0	0	0	0	0	0	0	0	1	0
505	2	22068	12	3	3	1	2	14824	2	1	2017	1		4	3	1	1	糖尿病、高血压	7		0	12000	30000	1		2		2012	0	0	1	0	0	0	0	0	0		0	0	1	0	0	0	0	0	0	0
506	1	1943年12月	1	4	4	4	2	1975年12月	1	5	1998	1		5	2	4	1	-1	5		12.5	3000	27600	3		3		-1	1	0	0	0	0	0	0	0	0		0	0	0	0	0	0	0	0	1	0
507	1	1959年3月	2	3	2	2	2	1960年7月	2	3	2003	1		5	4	4	2		1		0	21600	43200	2		1		2003	1	0	0	0	0	0	0	0	0		0	1	0	0	0	0	0	0	0	0
508	1	-1	2	6	1	1	2	25750	2	3	-1	1		2	2	2	1	糖尿病	1		0	8760	72000	1		2		2016	0	0	0	1	0	0	0	0	0		0	0	0	0	0	0	0	0	0	1	患者的外婆
509	2	1967年2月	2	3	4	1	1	1969年3月	2	1	1969	7	智障	-1	5	1	2		6		0	0	10000	5		1		1991	0	0	1	0	0	0	0	0	0		0	0	0	0	0	0	0	0	1	0
510	2	31413	1	6	1	2	2	25628	1	1	2008	6		5	4	5	1	糖尿病	7		0	0	0	3		6		2008	0	0	1	1	0	0	0	0	0		0	0	0	1	0	0	0	0	0	0
511	1	16742	1	4	3	2	1	25873	1	4	2016	1		4	3	1	2		6		0	0	0	2		3		2016	0	1	0	0	1	0	0	0	0		0	0	0	0	0	0	0	0	0	1	患者母亲
512	2	1945年4月	1	2	1	2	1	15919	1	1	2001	6		4	3	1	2		6		0	24000	48000	2		6		-1	0	1	0	1	0	0	0	0	0		0	0	0	1	0	0	0	0	0	0
513	1	21306	1	4	3	3	1	23316	3	1	2012	7	幻听	5	3	2	1	腰间盘突出 心脏支架	2		0	24000	108000	2		5		2017	0	0	1	0	0	0	0	0	0		0	0	0	0	0	0	0	0	1	0
514	2	1966年9月	1	3	4	3	1	1966年12月	1	3	1996	-1		3	3	1	1	肿瘤	6		0	0	0	5		1		1996	0	0	1	0	1	0	0	0	0		0	0	1	0	0	0	0	0	0	0
515	2	1991年	1	4	2	2	2	23437	1	1	1965	7	智力障碍	5	5	5	2		1		0	24000	24000	2		2		2016	1	0	0	0	0	0	0	0	0		0	0	0	0	0	0	0	0	1	0
516	1	26724	2	3	2	2	2	21916	1	1	1960	7	智力障碍	5	5	1	2		6		0	24000	48000	2		8	丈母娘	2008	0	0	0	0	1	0	0	0	0		0	0	0	0	0	0	0	0	0	1	孙女
517	1	26724	2	3	2	2	2	30225	2	1	1982	7	智力障碍	5	5	2	2		7		0	0	48000	6	无	1		2008	0	0	0	1	0	0	0	0	0		0	0	1	0	0	0	0	0	0	0
518	2	25934	1	3	3	1	1	24016	1	2	-1	6		3	3	1	2		6		0	0	36000	1		1		1995	1	0	0	0	0	0	0	0	0		0	0	0	0	0	0	0	0	1	0
519	2	1966年4月	1	4	2	2	1	1966年12月	1	3	1991	1		5	5	1	2		2		0	108000	132000	2		1		1991	1	0	0	0	0	0	0	0	0		0	0	0	0	0	0	0	0	1	0
520	2	18415	1	1	3	2	1	26816	1	2	2005	1		5	3	3	2		7		0	0	26400	2		3		2005	1	0	0	0	0	0	0	0	0		0	0	0	0	0	0	0	0	1	0
521	2	18688	1	3	2	2	2	28611	2	1	2012	4		5	5	1	2		3		0	48000	96000	1		5		2012	1	0	0	0	0	0	0	0	0		0	0	0	0	0	0	0	0	1	0
522	1	11628	1	4	1	2	2	14246	4	1	1990	1		5	3	1	1	腿不好	1		0	24000	84000	2		1		1990	1	0	0	0	0	0	0	0	0		0	0	1	0	0	0	0	0	0	0
523	1	30651	1	6	1	1	2	19664	2	1	1964	1		5	3	1	2		7		0	0	60000	1		2		2016	0	0	0	0	0	0	1	0	0		1	0	0	0	0	0	0	0	0	0
524	2	1954年12月	1	2	4	3	1	1979年10月	1	3	2003	1		4	3	3	2		6		0	0	0	3		3		2003	0	1	0	0	0	0	0	0	0		0	0	0	0	0	0	0	0	1	0
525	2	1990年10月	1	6	2	1	2	1964年10月	1	1	1964	-1		3	3	3	2		7		0	30000	30000	3		2		2000	0	0	1	0	0	0	0	0	0		0	0	0	0	0	0	0	0	1	0
526	2	29860	1	6	2	1	2	20515	5	1	-1	1		3	3	1	2		1		0	24000	74000	1		3		1996	0	0	0	1	0	0	0	0	0		0	0	0	0	1	0	0	0	0	0
527	1	1962年12月	1	4	3	2	2	1962年3月	1	4	-1	1		4	3	3	1	高血压	1		-1	-1	-1	2		1		1995	1	0	0	0	0	0	0	0	0		0	1	0	0	0	0	0	0	0	0
528	2	19664	2	2	2	2	2	22402	2	3	2010	1		4	3	2	1	心脏病	1		0	14400	14400	2		5		2010	0	0	0	0	1	0	0	0	0		0	0	0	0	0	0	0	0	1	0
529	2	27791	1	5	1	1	2	18080	3	1	2018	1		5	4	3	2		1			10800	70000	2				-1	-1	-1	-1	-1	-1	-1	-1	-1	-1		0	0	0	0	0	0	1	0	0	0
530	1	17288	2	4	3	1	2	25235	2	4	1997	1		3	4	4	2		4		12.5	5400	49000	2		3		2002	0	1	0	0	0	0	0	0	0		1	0	1	0	0	0	0	0	0	0
531	2	1954年19月	1	2	3	3	2	29495	2	2	1988	-1		2	1	1	1	瘢痕	3		40	21600	60000	1		3		1988	0	1	0	0	0	0	0	0	0		0	0	0	0	0	0	0	0	1	0
532	2	15707	2	2	3	3	1	24685	2	1	-1	-1		3	2	1	1	糖尿病，痛风	7		0	0	19200	3		3		1968	1	0	0	0	0	0	0	0	0		0	0	0	0	0	0	0	0	1	0
533	1	1981年4月	1	3	4	2	1	19480	1	-1	-1	1		4	4	2	1	糖尿病	-1		0	48000	108000	1		2		2007	0	0	1	0	0	0	0	0	0		-1	-1	-1	-1	-1	-1	-1	-1	-1	-1	-1
534	2	1968年3月	1	3	1	1	1	1966年3月	1	3	1990	1		3	3	5	1	高血糖	2		0	27600	57600	2		1		1990	0	0	1	0	0	0	0	0	0		0	0	1	0	0	0	0	0	0	0
535	2	17107	1	2	4	3	1	24381	1	2	1966	7	抽风	5	1	1	2		6		0	0	60000	2		3		1966	0	1	0	0	0	0	0	0	0		0	1	0	0	0	0	0	0	0	0
536	2	1962年9月	1	4	2	2	1	1972年1月	1	1	1972	6		5	5	4	1	咳嗽	6		0	0	24000	2		6		1997	-1	-1	-1	-1	-1	-1	-1	-1	-1		0	0	0	0	0	0	0	0	0	1	监护人的配偶
537	2	19998	1	2	4	3	2	32599	2	1	1989	6		3	3	1	2		7		0	0	55200	2		3		1989	0	1	0	0	0	0	0	0	0		0	0	0	0	0	0	0	0	1	0
538	1	20729	2	3	4	3	2	19725	2	3	2000	1		1	3	3	1		6		0	0	60000	2		3		2000	0	1	0	0	0	0	0	0	0		0	1	0	0	0	0	0	0	0	0
539	1	20729	-1	3	3	3	1	30286	2	2	-1	-1		1	3	3	-1		-1			-1	-1	-1		-1		-1	-1	-1	-1	-1	-1	-1	-1	-1	-1		-1	-1	-1	-1	-1	-1	-1	-1	-1	-1
540	2	1973年12月	1	4	3	1	1	1996年7月	1	3	1996	6		3	3	3	1	痛风、糖尿病	7		0	0	24000	1		3		1996	0	0	1	0	0	1	0	0	0		0	0	0	0	0	0	0	0	0	1	姥姥、姥爷
541	1	1960年1月	1	4	2	2	2	1964年6月	1	4	-1	1		4	4	2	2		1		0	0	48000	2		1		-1	0	0	1	0	0	0	0	0	0		0	0	0	0	0	0	0	0	1	0
542	1	18295	2	2	3	3	2	19725	2	1	2009	4		5	3	1	1	高血压	8	农转非，搞建筑队	0	30000	60000	2		1		2009	1	0	0	0	0	0	0	0	0		0	0	0	0	0	0	0	0	1	0
543	1	27364	1	3	4	3	1	36861	1	3	2009	7	智力障碍	2	2	1	2		7		0	0	0	3		3		2009	0	0	0	0	0	0	0	0	1		0	0	0	0	0	0	0	0	1	0
544	2	22981	2	3	3	2	1	20637	1	3	2013	4		3	1	2	1	心脏病	1		0	20000	40000	2		1		2012	1	0	0	0	0	0	0	0	0		0	0	1	0	0	0	0	0	0	0
545	2	1966年1月	1	4	2	1	2	1944年11月	1	2	1989	1		5	4	1	1	糖尿病	1		0	12000	60000	1		2		2000	0	0	0	1	0	0	0	0	0		0	1	1	0	0	0	0	0	0	0
546	2	18233	1	2	2	2	1	27334	1	3	2001	1		5	5	5	2		7		0	0	22800	1		3		-1	0	0	0	1	0	0	0	0	0		0	0	0	1	0	0	0	0	0	0
547	1	1949年8月	1	3	3	4	2	1949年1月	1	4	1999	1		5	5	1	1	心脏，肾结石，糖尿病	1		0	48000	100800	2		1		1999	1	0	0	0	0	0	0	0	0		0	0	1	0	0	0	0	0	0	0
548	-1	24108	2	3	3	3	1	22402	2	3	-1	1		-1	-1	-1	-1	-1	5		-1	-1	-1	3		1		1995	0	0	0	1	0	0	0	0	0		2	0	0	0	0	0	0	0	1	0
549	2	20729	1	2	-1	-1	1	27729	1	1	-1	7		2	4	4	2		-1		-1	12000	3000	2		-1		-1	-1	-1	-1	-1	-1	-1	-1	-1	-1		0	0	0	0	0	0	0	0	1	0
550	2	23408	1	3	-1	-1	1	31048	1	1	1985	6		3	-1	-1	1	高血压	7		0	22800	48000	2		2		1975	0	0	0	1	0	0	0	0	0		1	0	0	0	0	0	0	0	0	0
551	1	21702	1	4	4	2	2	23346	1	3	1986	1		5	5	5	1	腰间盘突出	1		0	21600	72000	2		1		-1	1	0	0	0	0	0	0	0	0		0	0	0	0	0	0	0	0	1	0
552	2	24198	1	3	2	2	1	22037	2	3	1978	1		2	2	4	1	脑梗	7		0	0	18000	2		5		2010	1	0	0	0	0	0	0	0	0		1	0	0	0	0	0	0	0	0	0
553	1	16772	2	1	4	1	1	16742	2	1	1974	1		-1	-1	-1	1		6		0	-1	10000	2		-1		-1	-1	-1	-1	-1	-1	-1	-1	-1	-1		0	0	0	0	0	0	0	0	1	0
554	1	22951	1	4	3	3	1	22920	1	3	2003	1		3	3	3	1	血脂高	6		0	0	28800	2		1		1985	0	0	0	0	1	0	0	0	0		0	0	0	0	0	0	0	0	1	0
555	1	22098	1	4	1	1	1	19541	1	2	2018	1		1	2	1	2	-1	1		0	31200	31200	2		5		2017	1	0	0	0	0	0	0	0	0		0	0	0	0	0	0	0	0	1	0
556	2	24898	1	6	2	2	2	15554	1	4	1970	4		2	2	1	1	心脏病	1		0	36000	300000	1		2		1990	0	0	1	0	0	0	0	0	0		0	0	1	0	0	0	0	0	0	0
557	2	15281	1	3	3	2	1	23955	1	4	1992	-1		5	4	3	1	高血压	3		40	48000	72000	1		3		1992	0	1	0	0	0	0	0	0	0		0	1	0	0	0	0	0	0	0	0
558	1	25689	1	5	2	2	1	15646	1	2	2013	4		3	3	1	2	-1	8	去世	0	0	0	1
559	2	32752	1	6	2	2	2	23802	1	4	2012	1		5	5	4	2	-1	1		0	24000	24000	2		3		2012	1	0	0	0	0	0	0	0	0		0	0	0	0	0	0	0	0	1	0
560	2	26634	1	3	2	2	1	36557	1	1	2017	5		4	4	3	1	-1	7		0	0	48000	1		3		2017	1	0	0	0	0	0	0	0	0		0	0	0	0	0	0	0	0	0	1	患者的祖父母
561	1	27030	1	3	3	2	1	37316	1	1	2005	6		4	4	3	2	-1	7		0	0	72000	1		3		2005	0	0	1	0	0	0	0	0	0		0	0	0	0	0	0	0	0	1	0
562	2	21276	1	4	3	3	1	31107	1	1	1987	5		3	3	1	2	-1	4		35	20000	80000	2		3		1985	0	0	1	0	0	0	0	0	0		1	0	0	0	0	0	0	0	0	0
563	2	21947	1	4	3	1	2	25659	1	1	-1	6		-1	5	5	1	气管炎、消化不良	7		0	0	0	3		5		2000	0	0	0	0	0	1	0	0	0		0	1	0	0	0	0	0	0	0	0
564	2	13881	1	2	4	4	1	23193	1	2	-1	-1		2	2	1	1	-1	2		0	0	45600	2		2		-1	1	0	0	0	0	0	0	0	0		0	0	1	0	0	0	0	0	0	0
565	2	23255	1	3	1	1	2	16681	1	2	2003	1		1	2	1	2	-1	1		0	30000	50000	2		2		2009	0	0	0	0	1	1	0	0	0		0	0	1	0	0	0	0	0	0	0
566	2	23529	1	3	3	3	1	34851	1	3	1995	6		2	2	1	2	睡眠障碍	5		0	0	36000	2		3		1995	1	0	0	0	0	0	0	0	0		0	0	0	0	0	0	0	0	1	0
567	1	32509	2	5	3	2	2	23408	2	4	1999	1		5	4	4	2	高血压	2		0	33600	93600	1		2		1999	1	0	0	0	0	0	0	0	0		0	0	0	0	0	0	0	0	1	0
568	2	22706	1	5	3	2	2	9894	1	2	2014	6		5	5	4	1	糖尿病	1		0	48000	48000	2		2		2014	0	0	1	0	0	0	0	0	0		0	0	1	0	0	0	0	0	0	0
569	2	29677	4	4	1	1	2	18476	1	3	-1	1		4	3	1	2	-1	2		0	24000	108000	2		6		1999	0	0	0	1	0	0	1	0	0		0	0	0	0	0	0	0	0	1	0
570	2	22981	1	5	2	2	2	9011	1	2	2007	3		1	2	1	2	-1	1		0	50000	130000	1		2		2004	1	0	0	0	0	0	0	0	0		0	1	1	0	0	0	0	0	0	0
571	1	25720	1	4	1	1	2	25294	1	4	1998	1		4	3	2	1	-1	3		40	60000	100000	1		1		1998	0	0	0	1	0	0	0	0	0		0	0	1	0	0	0	0	0	0	0
572	2	19541	1	3	2	2	1	29465	1	2	1980	6		-1	1	1	2	-1	7		0	0	76800	2		3		1980	1	0	0	0	0	0	0	0	0		1	0	0	0	0	0	0	0	0	0
573	1	25173	1	5	3	3	2	13789	1	4	1993	1		1	1	1	1	药物肝损害	5		0	24000	-1	1		1		1999	0	0	0	1	0	0	0	0	0		0	0	0	0	0	0	0	0	1	0
574	2	20363	1	3	2	2	1	29495	1	4	2016	1		4	4	2	2	-1	7		-1	-1	-1	2		3		2016	1	0	0	0	0	0	0	0	0		0	0	0	0	0	0	0	0	1	0
575	2	21306	1	4	3	2	2	18872	1	2	2002	6		2	2	1	2	血栓	8	去世	0	0	0	1
576	1	19329	1	3	3	3	1	30256	1	4	2005	1		4	3	2	1	-1	6		0	0	72000	2		3		2005	1	0	0	0	0	0	0	0	0		0	0	0	0	0	0	0	0	1	0
577	2	28522	1	6	2	2	1	25965	1	6	2001	1		4	3	2	2	-1	3		40	94000	200000	1		1		2001	1	0	0	0	0	0	0	0	0		1	0	0	0	0	0	0	0	0	0
578	1	22890	1	4	3	3	2	32325	2	1	1988	6		4	4	3	1	-1	7		0	0	24000	2		3		1988	1	0	0	0	0	0	0	0	0		1	0	0	0	0	0	0	0	0	0
579	2	21429	1	4	3	3	1	20546	1	5	2014	7	抑郁	4	4	3	2	脑梗	1		0	52800	96000	2		1		2014	1	0	0	0	0	0	0	0	0		0	0	0	0	0	0	0	0	1	0
580	1	23559	1	4	4	3	2	33909	1	4	2016	4		3	3	1	1	去世	8	去世	0	0	86400	1
581	2	18902	1	4	2	2	1	18050	1	4	-1	1		3	3	1	1	-1	1		0	48000	100000	1		1		1987	0	0	1	0	0	0	0	0	0		0	0	0	0	0	0	0	0	1	0
582	2	26634	1	4	2	2	1	34394	1	5	2017	1		5	5	4	2	智力低下	3		45	24000	84000	1		2		2017	0	0	1	0	0	0	1	0	0		1	0	0	0	0	0	0	0	0	0
583	2	17564	1	3	2	3	1	26573	1	3	1992	1		3	3	1	2	糖尿病，血脂高，肝病	2		0	24000	100000	2		3		-1	0	0	0	0	1	0	0	0	0		0	1	0	0	0	0	0	0	0	0
584	2	18445	1	2	1	2	1	28460	1	3	2004	6		-1	5	5	1	-1	7		0	0	-1	2		3		2005	0	1	0	0	0	0	0	0	0		0	0	0	0	0	0	0	0	1	0
585	2	14458	1	3	3	3	2	22190	1	3	-1	1		3	3	1	-1	-1	1		0	36000	72000	2		1		2000	1	0	0	0	0	0	0	0	0		0	0	0	0	0	0	0	0	1	0
586	2	17958	1	5	2	2	1	17807	1	2	1977	-1		4	3	1	2	高血压	1		0	72000	165600	2		1		1977	1	0	0	0	0	0	0	0	0		0	0	1	0	0	0	0	0	0	0
587	2	23682	1	3	2	2	2	23498	2	2	2010	6		5	5	4	2	-1	2		0	24000	60000	2		5		2010	0	0	1	0	0	0	0	0	0		0	0	1	0	0	0	0	0	0	0
588	1	22706	1	4	3	1	1	33055	1	6	2016	1		3	3	1	1	-1	7		0	0	64800	2		3		2016	0	0	1	0	0	0	0	0	0		0	0	0	0	1	0	0	0	0	0
589	1	23316	1	3	1	1	2	24289	1	4	1996	1		3	3	1	2	糖尿病	1		0	24000	49200	1		1		1996	1	0	0	0	0	0	0	0	0		0	0	0	0	0	0	0	0	1	0
590	2	21794	1	3	2	2	1	12754	1	4	2015	7	阿尔茨海默症	3	3	1	1	关节炎	1		0	20000	40000	3		2		2015	0	0	0	1	1	0	0	0	0		0	0	1	0	0	0	0	0	0	0
591	1	17899	1	5	3	1	2	17685	1	2	2008	1		4	3	2	1	-1	7		0	11000	83000	2		1		2008	1	0	0	0	0	0	0	0	0		0	0	1	0	0	0	0	0	0	0
592	1	19419	1	2	2	1	2	19694	1	3	1996	1		5	4	3	2	糖尿病、高血压	1		0	36000	96000	2		1		1996	0	0	0	0	1	0	0	0	0		0	0	0	0	0	0	0	0	1	0
593	2	25750	2	3	3	2	1	23437	2	3	1984	1		5	4	3	2	-1	6		0	0	12000	3		5		2009	0	1	1	1	0	0	0	0	0		0	0	0	0	0	0	0	0	1	0
594	2	20972	1	4	2	2	1	25112	1	4	1991	1		3	3	1	1	-1	2		0	27600	73200	2		5		2002	0	1	1	0	0	0	0	0	0		0	0	0	0	1	0	0	0	0	0
595	2	22737	1	1	2	2	1	25263	1	1	1969	6		4	4	3	1	血压高、血糖	7		0	0	48000	2		1		2009	1	0	0	0	0	0	0	0	0		0	0	0	1	0	0	0	0	0	0
596	1	34213	1	6	1	1	2	24990	1	4	2005	4		5	5	4	2	高血脂，腰椎间盘突出	1		0	25000	200000	5		2		2005	1	0	0	0	0	0	0	0	0		0	0	0	0	0	0	1	0	0	0
597	1	29860	1	3	2	2	2	31199	1	3	2016	1		4	4	2	1	-1	5		0	14400	38400	1		1		2016	1	0	0	0	0	0	0	0	0		1	0	0	0	0	0	0	0	0	0
598	2	25324	2	3	3	3	1	21885	1	2	1965	5		4	4	3	1	-1	7		0	0	0	3		1		2019	1	0	0	0	0	0	0	0	0		0	0	0	0	0	0	0	0	1	0
599	2	18598	1	6	3	2	1	31686	1	3	2002	1		4	3	2	2	-1	7		0	0	90000	2		3		2002	1	0	0	0	0	0	0	0	0		1	0	0	0	0	0	0	0	0	0
600	2	24624	2	3	3	2	1	24838	1	3	-1	1		4	3	1	1	糖尿病	-1		0	24000	24000	2		1		-1	1	0	0	0	0	0	0	0	0		0	0	0	0	0	0	0	0	1	0
601	2	26085	1	4	2	2	1	24167	1	3	1985	4		4	4	2	2	-1	2		0	33600	57600	2		1		1985	-1	-1	-1	-1	-1	-1	-1	-1	-1		0	0	0	0	0	0	0	0	1	0
602	1	25204	1	3	2	2	2	17349	1	-1	2018	4		4	4	2	1	头晕	7		0	0	24000	1		2		2018	0	0	0	1	0	0	0	0	0		0	0	0	0	0	0	0	0	1	0
603	2	23894	1	6	1	1	1	21125	2	2	1999	1		3	3	1	2	-1	1		0	0	0	3		3		2012	0	1	0	1	0	0	0	0	0		0	0	0	1	0	0	0	0	0	0
604	2	19937	2	3	3	3	1	19603	1	3	1992	1		5	4	3	2	-1	1		0	42000	42000	2		1		1992	1	0	0	0	0	0	0	0	0		0	0	0	0	0	0	0	0	1	0
605	2	26969	4	3	2	2	1	22706	1	3	2014	1		3	3	1	1	三高	8	以前个体户，如今无业	0	0	25000	1		1		2014	0	0	1	1	0	0	0	0	0		0	0	1	0	0	0	0	0	0	0
606	1	19085	1	3	3	3	1	30195	1	1	1983	6		3	3	1	2	牛皮癣	7		0	0	0	2		3		1983	0	0	0	0	1	0	0	0	0		1	0	0	0	0	0	0	0	0	0
607	2	19450	1	4	3	3	1	27454	1	3	1987	1		2	2	1	2	-1	7		0	0	60000	2		3		1987	0	1	0	1	0	0	0	0	0		0	0	0	0	0	0	0	0	1	0
608	2	23408	1	6	2	2	1	32448	1	6	2016	4		5	5	4	2	-1	3		40	84000	84000	1		3		2016	0	1	0	0	0	0	0	0	0		1	1	0	0	0	0	0	0	0	0
609	1	21429	1	4	5	3	1	30621	1	4	2000	1		5	5	4	2	-1	7		0	0	72000	2		3		2000	0	0	0	0	1	0	0	0	0		0	1	0	0	0	0	0	0	0	0
610	1	12632	1	5	3	3	2	26573	1	5	1982	1		3	3	1	1	-1	2		0	24000	24000	2		3		1982	1	0	0	0	0	0	0	0	0		0	0	0	0	0	0	0	0	1	0
611	2	19998	1	3	3	3	1	19845	1	4	2019	1		3	3	1	1	糖尿病	1		0	46800	87600	2		1		2019	1	0	0	0	0	0	0	0	0		0	0	0	0	0	0	0	0	1	0
612	2	24990	1	3	3	3	1	33817	1	3	2004	6		3	3	1	1	-1	5		0	-1	-1	2		3		2005	0	0	1	0	0	0	0	0	0		0	1	0	0	0	0	0	0	0	0
613	1	21855	1	4	3	2	2	22313	1	4	2001	1		4	3	2	1	-1	1		0	36000	60000	2		1		2001	1	0	0	0	0	0	0	0	0		0	0	0	0	0	0	0	0	1	0
614	1	29952	1	6	1	4	1	20790	1	4	1975	1		5	4	3	1	-1	1		0	60000	120000	1		2		2017	1	0	0	0	0	0	0	0	0		0	0	0	0	0	0	0	0	1	0
615	2	23012	1	4	4	3	1	11841	1	1	2016	7	失智症	2	3	1	1	心脏病	1		0	60000	60000	2		2		2010	0	0	0	0	1	0	0	0	0		0	0	0	0	0	0	0	1	0	0
616	1	21367	1	4	3	3	2	21551	1	4	2000	1		1	1	1	1	-1	1		0	36000	72000	2		1		2000	0	0	0	0	1	0	0	0	0		0	0	0	0	0	0	0	0	1	0
617	2	15585	1	4	4	3	2	26054	1	1	1971	7	癫痫所致精神障碍和精神发育迟滞伴发精神障碍	2	2	1	2	糖尿病	7		0	0	24000	2		3		1971	0	1	0	0	0	0	0	0	0		0	0	0	0	0	0	1	0	0	0
618	1	19054	1	4	4	3	1	16377	1	1	1944	6		3	3	1	2	-1	7		0	0	0	3		5		1944	0	1	0	0	0	0	0	0	0		0	0	0	0	1	0	0	0	0	0
619	1	16558	1	3	4	3	2	29312	1	4	2003	1		4	3	2	1	心脏	7		0	0	92400	2		3		2003	0	1	0	0	0	0	0	0	0		1	0	0	0	0	0	0	0	0	0
620	2	22282	1	3	3	3	1	21276	-1	2	1978	6		3	3	1	2	脑开颅手术	7		0	0	0	5		1		1980	1	0	0	0	0	0	0	0	0		0	0	0	0	0	0	0	0	1	0
621	1	24504	1	3	1	1	2	28004	1	3	1997	1		4	3	2	1	-1	7		0	0	80000	1		1		2000	0	0	0	1	0	0	0	0	0		0	0	0	0	0	0	0	0	1	0
622	1	31229	1	6	1	1	2	31107	1	6	2018	4		4	4	3	1	-1	3		40	50000	150000	1		1		2018	0	0	0	1	0	0	0	0	0		0	0	0	0	0	0	0	0	1	0
623	2	15523	1	6	3	2	2	26816	1	4	1990	1		4	3	1	1	糖尿病	7		0	0	240000	1		3		1990	0	1	0	0	0	0	0	0	0		1	0	0	0	0	0	0	0	0	0
624	2	18688	1	4	3	3	1	28277	1	4	1994	2		1	2	1	2	腰疼	7		0	0	48000	2		3		1994	1	0	0	0	0	0	0	0	0		0	0	0	0	0	0	0	0	1	0
625	1	25385	1	3	3	3	2	26177	1	2	2017	1		5	5	4	2	三高	7		0	0	0	3		1		2017	1	0	0	0	0	0	0	0	0		1	0	0	0	0	0	0	0	0	0
626	2	22190	1	4	3	2	1	22251	1	4	1998	4		4	4	2	2	皮肤癌、腰椎间盘突出	2		0	36000	72000	2		1		1998	0	0	1	1	0	0	0	0	0		0	0	0	0	0	0	0	0	1	0
627	1	25659	1	4	2	3	2	26481	1	3	1997	1		4	3	2	2	结肠炎、脂肪肝	7		0	0	100000	1		1		1997	0	0	1	0	0	0	0	0	0		0	0	0	0	0	0	0	0	1	0
628	2	31778	1	5	3	3	2	23071	1	4	-1	1		3	3	1	1	胆结石	2		0	0	26000	2		2		2002	0	1	1	1	0	0	0	0	0		0	0	0	0	0	0	0	0	1	0
629	2	14397	1	3	2	2	2	24077	1	2	1968	1		5	4	3	2	便秘、心脏问题、皮肤病	7		0	0	120000	2		3		1968	0	1	0	0	0	0	0	0	0		0	0	0	0	0	0	0	0	1	0
630	2	28491	1	5	3	3	1	28672	1	5	2018	1		-1	-1	-1	2	糖尿病，高血脂	8	-1	0	0	60000	1		3		2018	0	0	0	1	0	0	0	0	0		1	0	0	0	0	0	0	0	0	0
631	1	16650	1	5	3	3	2	25781	1	2	1982	5		2	2	1	2	小脑萎缩	7		0	0	72000	2		3		1982	1	0	0	0	0	0	0	0	0		0	0	0	0	1	0	0	0	0	0
632	2	20760	1	3	3	3	1	30195	1	3	1983	6		3	3	1	1	-1	6		0	-1	84000	2		3		-1	0	0	0	1	0	0	0	0	0		0	1	0	0	0	0	0	0	0	0
633	2	18172	2	2	4	4	2	26816	2	3	2009	1		2	2	1	2	-1	6		0	0	25000	1		3		2009	0	1	0	1	0	0	0	0	0		1	0	0	0	0	0	0	0	0	0
634	1	30621	1	3	2	2	1	21582	1	3	1984	-1		5	4	3	2	-1	2		0	48000	180000	1		2		2008	0	0	1	0	0	0	0	0	0		0	1	0	0	0	0	0	0	0	0
635	2	28642	3	4	1	1	1	28550	1	5	2004	4		4	4	2	2	高血压、高血脂	3		40	6000	80000	1		1		2003	0	1	1	1	0	0	0	0	0		1	0	0	0	0	0	0	0	0	0
636	2	32843	1	4	2	2	2	23924	1	4	1972	1		5	4	3	2	高血压	1		0	24000	24000	1		2		2011	0	0	0	1	0	0	0	0	0		0	0	0	0	0	0	0	0	1	0
637	2	26785	1	6	2	2	1	25600	1	5	2015	7	非六强	1	2	1	1	肝硬化	3		40	84000	168000	1		1		2015	1	0	0	0	0	0	0	0	0		0	0	0	0	0	0	0	0	1	0
638	2	20515	1	3	2	3	2	30103	1	4	2014	7	抑郁	3	3	1	-1	-1	6		0	0	48000	2		2		2014	1	0	0	0	0	0	0	0	0		1	1	0	0	0	0	0	0	0	0
639	2	21306	1	4	3	2	1	30834	1	1	1984	6		4	4	3	1	-1	5		0	24000	102000	1		3		1984	1	0	0	0	0	0	0	0	0		0	0	0	0	0	0	0	0	1	0
640	1	28522	4	4	2	2	2	30286	1	5	2007	4		5	5	4	1	-1	7		0	0	20000	1		1		2014	0	0	0	1	0	0	0	0	0		1	0	0	0	0	0	0	0	0	0
641	2	23255	1	3	1	1	1	24624	1	3	1999	1		1	1	1	1	-1	2		0	30000	50000	2		5		2009	0	0	1	0	1	0	0	0	0		0	1	0	0	0	0	0	0	0	0
642	2	21306	1	4	3	3	1	30834	1	2	1985	6		1	2	1	1	高血压，脂肪肝	5		0	-1	-1	2		3		1985	1	0	0	0	0	0	0	0	0		0	1	0	0	0	0	0	0	0	0
643	2	24563	1	3	1	3	2	33695	1	6	2018	2		4	4	2	2	-1	3		40	50000	110000	1		3		2018	0	0	1	1	0	0	0	0	0		1	0	0	0	0	0	0	0	0	0
644	1	18963	1	5	3	3	1	30987	1	3	1995	4		4	4	2	2	糖尿病，高血压	7		0	0	66000	2		3		1995	1	0	0	0	0	0	0	0	0		0	0	0	0	0	0	0	0	1	0
645	2	24077	1	4	3	2	2	12693	1	2	2018	1		3	3	1	2	瘫痪	1		0	60000	60000	2		2		2018	1	0	0	0	0	0	0	0	0		0	0	1	0	0	0	0	0	0	0
646	1	18537	1	3	3	3	2	21337	1	3	1958	6		3	3	1	1	肠胃	2		0	24000	24000	2		5		1958	0	1	1	1	1	0	0	0	0		0	0	0	1	0	0	0	0	0	0
647	1	18749	1	4	3	1	2	17777	1	4	2013	6		4	4	3	1	呼吸过缓	2		0	48000	111600	2		1		2013	0	0	0	0	1	0	0	0	0		0	0	0	0	0	0	0	0	1	0
648	2	27942	1	3	2	2	1	36557	1	3	2000	6		4	4	3	1	-1	7		0	0	60000	2		3		2000	1	0	0	0	0	0	0	0	0		1	0	0	0	1	0	0	0	0	0
649	1	19419	1	3	2	2	2	29921	1	2	2011	1		5	5	4	2	-1	4		48	12000	72000	1		3		2011	0	1	0	0	0	0	0	0	0		1	0	0	0	0	0	0	0	0	0
650	1	16316	1	4	1	1	1	23012	1	3	2004	1		5	5	4	1	白塞斯综合征	2		0	40000	40000	1		5		2004	1	0	0	0	0	0	0	0	0		0	0	0	0	0	0	0	0	1	0
651	1	20546	1	6	4	4	2	21429	1	4	2014	7		4	4	3	2	血脂高、血糖	1		0	38400	96000	2		1		2014	1	0	0	0	0	0	0	0	0		0	0	0	0	0	0	0	0	1	0
652	1	20760	1	6	4	3	2	20790	1	4	1990	1		1	1	1	1	血脂高、血糖、心脏病	2		0	72000	132000	2		1		1990	0	0	0	0	1	0	0	0	0		0	0	0	0	0	0	0	0	1	0
653	1	17441	1	3	3	3	1	29281	1	4	-1	1		2	2	1	1	-1	7		0	0	144000	2		3		-1	1	0	0	0	0	0	0	0	0		1	0	0	0	0	0	0	0	0	0
654	1	27030	1	4	2	3	1	37316	1	4	2005	6		1	5	5	2	高血压	7		0	0	72000	1		3		2005	0	0	1	0	0	0	0	0	0		1	0	0	0	0	0	0	0	0	0
655	1	27729	1	4	2	2	2	26665	1	3	-1	6		-1	1	1	1	-1	6		0	0	36000	1		1		2003	1	0	0	0	0	0	0	0	0		0	0	0	0	0	0	0	0	1	0
656	2	27303	3	3	2	2	1	19146	1	3	1972	1		5	4	3	1	-1	2		0	48000	84000	2		1		1997	0	0	0	1	0	0	0	0	0		0	0	1	0	0	0	0	0	0	0
657	1	23590	1	6	2	2	2	23132	1	6	1990	7	三类精神障碍	5	5	5	1	-1	2		0	36000	132000	1		1		1990	1	0	0	0	0	0	0	0	0		0	0	0	0	0	0	0	0	1	0
658	2	21794	-1	4	3	3	2	12328	1	1	2016	6		1	2	1	1	糖尿病	1		0	48000	48000	2		6		2016	0	0	1	0	0	0	0	0	0		0	0	1	0	0	0	0	0	0	0
659	1	21824	1	4	2	2	1	21186	1	4	-1	1		3	3	1	1	-1	1		0	25200	25200	2		5		2017	1	0	0	0	0	0	0	0	0		0	0	0	0	0	0	0	0	1	0
660	2	20852	1	4	3	3	1	30011	1	1	1982	6		1	2	1	1	睡眠障碍	5		0	0	96000	2		3		1982	0	0	1	0	0	0	0	0	0		0	0	0	0	0	0	0	0	1	0
661	1	23651	2	3	3	1	1	31868	1	4	2004	1		5	5	1	2		7		0	0	0	5		3		1987	1	0	0	0	0	0	0	0	0		1	1	1	0	0	0	0	0	0	0
662	2	21885	1	4	3	3	1	20668	1	4	1986	1		4	4	4	1	糖尿病	1		0	64800	108000	2		1		1986	0	0	1	0	0	0	0	0	0		0	0	0	0	0	0	0	0	1	0
663	2	23346	1	3	3	3	1	23316	1	4	2003	1		3	3	1	2		2		0	24000	24000	2		1		2003	0	0	0	0	1	0	0	0	0		0	0	0	0	0	0	0	0	1	0
664	1	17777	1	3	5	2	2	18233	1	2	1957	5		3	3	1	1	肝硬化	1		0	36000	84000	2		1		1981	1	0	0	0	0	0	0	0	0		0	0	0	0	0	0	0	0	1	0
665	1	21094	1	4	2	2	1	31017	1	4	2008	1		3	2	1	2		3		40	33600	129600	2		3		2007	1	0	0	0	0	0	0	0	0		1	0	0	0	0	0	0	0	0	0
666	2	19876	1	6	3	1	1	29738	1	4	1998	1		5	5	1	1	白癜风	7		0	0	180000	1		3		1998	0	0	1	0	0	0	0	0	0		1	0	0	0	0	0	0	0	0	0	0
667	2	21186	1	3	3	2	1	30256	1	4	-1	4		3	3	1	2		6		0	0	36000	2		3		-1	1	0	0	0	0	0	0	0	0		0	0	0	0	1	0	0	0	0	0
668	1	16103	1	3	4	3	2	25204	1	1	1969	1		3	3	1	2		7		0	0	48000	2		3		1969	1	0	0	0	0	0	0	0	0		0	0	0	0	0	0	1	1	0	0
669	2	23529	1	4	2	1	2	34304	1	3	1999	-1		5	4	1	2		7		0	0	200000	1		3		1999	0	0	1	0	0	0	0	0	0		1	0	0	0	1	0	0	0	0	0
670	1	20059	1	3	3	3	2	31048	1	3	2002	1		3	1	1	1	乙肝	7		0	0	0	3		3		2002	0	1	0	0	0	0	0	0	0		1	0	0	0	0	0	0	0	0	0
671	2	26696	1	5	1	1	1	21367	1	3	1998	1		3	3	3	2		7		0	0	60000	1		5		2010	1	0	0	0	0	0	0	0	0		0	0	0	0	0	0	0	0	1	0
672	2	13547	1	4	3	1	2	24777	1	6	1997	1		2	2	1	1	肝功能、胆固醇（药物副作用）	6		0	0	0	3		3		1997	1	0	0	0	0	0	0	0	0		1	0	0	0	0	0	0	0	0	0	0
673	2	25355	1	3	3	3	1	22678	1	3	2006	1		3	3	3	1	下肢活动受限，静脉曲张	7		0	0	100000	1		1		2006	1	0	0	0	0	0	0	0	0		0	0	0	0	0	0	0	0	1	0
674	2	22098	1	4	4	4	1	22098	1	3	-1	4		4	3	1	1	心脏病	2		0	24000	60000	2		1		-1	1	0	0	0	0	0	0	0	0		0	0	0	0	0	0	0	0	1	0
675	1	18598	1	5	4	1	2	18933	1	3	1971	1		5	4	1	2		2		0	24000	84000	2		1		1981	1	0	0	0	0	0	0	0	0		0	0	0	0	0	0	0	0	1	0
676	2	23132	1	4	3	3	1	23894	1	2	2016	6		1	5	1	1	腿脚不好	3		40	72000	72000	1		5		2016	1	0	0	0	0	0	0	0	0		0	0	0	1	0	0	0	0	0	0
677	1	20515	1	3	3	2	2	21186	1	3	-1	1		4	3	1	1	糖尿病	2		0	24000	72000	2		1		-1	0	0	0	0	1	0	0	0	0		0	0	0	0	0	0	0	0	1	0
678	2	17746	1	4	2	2	1	17199	1	3	1977	1		4	3	1	2		1		0	48000	74400	2		1		2014	0	0	0	1	1	0	0	0	0		0	0	0	0	0	0	0	0	1	0
679	1	16681	1	4	3	3	2	19603	1	3	1975	1		3	3	3	1	糖尿病	1		0	36000	84000	2		1		1975	0	0	0	0	1	0	0	0	0		0	0	0	0	0	0	0	0	1	0
680	1	35186	1	4	1	1	1	23682	1	4	-1	1		5	4	1	1	癌症	3		40	33600	57600	1		2		2017	0	0	0	0	0	0	1	0	0		0	0	0	0	0	0	0	0	1	0
681	1	20455	1	3	3	3	2	21459	1	3	1973	1		2	2	2	1	糖尿病	5		0	24000	180000	2		5		1973	0	1	1	1	1	0	0	0	0		0	0	0	0	0	0	0	0	0	1	0
682	2	29526	1	6	2	2	2	22647	1	3	2008	4		5	4	1	1	腰不好	2		0	12000	12000	2		2		2008	0	0	1	0	0	0	0	0	0		1	0	0	0	0	0	0	0	0	0
683	2	13636	1	4	1	1	2	24929	1	6	2015	1		5	5	5	2		5		0	84000	132000	1		3		2015	1	0	0	0	0	0	0	0	0		0	0	0	0	0	0	0	0	1	0
684	2	27242	1	2	3	3	2	36647	1	5	2008	5		4	3	1	2		8	上学	0	0	0	3		3		2008	0	1	1	0	0	0	0	0	0		0	0	0	0	0	0	0	0	1	0
685	1	26359	1	5	2	2	2	13912	1	2	1980	4		5	3	1	2		7		0	0	84000	5		2		1980	1	0	0	0	0	0	0	0	0		0	0	0	0	0	0	0	0	0	1	住院
686	1	22494	1	6	3	3	1	-1	1	3	1998	1		2	2	2	1	疝气	6		0	0	36000	2		8	妻子的弟弟	2008	0	0	1	0	0	0	0	0	0		0	0	0	0	0	0	0	0	0	0	住院
687	2	14336	1	2	3	3	2	25020	1	4	2016	4		3	3	3	2		6		0	30000	80000	1		3		2016	1	0	0	0	0	0	0	0	0		0	0	0	0	0	0	0	0	1	0
688	1	22525	1	6	1	1	2	22525	1	5	2016	1		5	5	1	1	高血压	1		0	36000	156000	1		1		2016	1	0	0	0	0	0	0	0	0		0	0	0	0	0	0	0	0	1	0
689	2	22890	1	5	3	3	1	19960年11月	1	4	1996	1		5	5	1	1	肢体残疾	2		0	24000	24000	2		5		1996	1	0	0	0	0	0	0	0	0		0	0	0	0	0	0	0	0	1	0
690	1	18749	1	2	3	2	2	19541	1	2	-1	-1		5	5	1	1	癌症	1		0	36000	72000	2		1		1979	0	0	0	1	0	0	0	0	0		0	0	0	0	0	0	0	0	1	0
691	1	23468	1	4	2	2	2	23468	1	4	-1	4		4	4	4	1	糖尿病	1		0	24000	84000	1		1		-1	0	0	1	0	0	0	0	0	0		0	0	0	0	0	0	0	0	1	0
692	2	1958年5月	1	1	2	2	2	1988年2月	1	3	1990	5		4	4	4	2		7		0	0	0	3		6		2008	0	0	0	0	0	1	0	0	0		0	0	0	0	1	0	0	0	0	0	-1
693	1	23012	1	4	2	2	2	18749	1	3	1998	1		3	3	2	1	-1	2		0	30000	30000	2		5		-1	0	0	1	0	0	0	0	0	0		0	0	1	0	0	0	0	0	0	0
694	1	31413	1	5	2	2	1	21276	1	2	2008	1		3	3	3	1	糖尿病	2		0	30000	50000	1		3		2010	0	0	0	1	0	0	0	0	0		0	0	0	0	0	0	0	0	1	0
695	1	19937	1	3	3	2	1	21582	1	1	2007	6		5	3	4	2		7		0	0	96000	2		5		2007	0	0	0	0	1	0	0	0	0		0	0	0	0	0	0	0	0	0	1	监护人配偶
696	2	19450	1	3	4	4	2	29983	1	4	1995	4		3	3	2	2		4		-1	30000	106800	2		3		1995	0	1	-1	-1	0	0	0	0	0		0	0	0	0	0	0	0	0	1	0
697	2	18354	1	3	3	2	1	15676	1	6	1984	1		5	3	1	1	心脏病	1		0	60000	100000	2		1		1984	0	0	0	1	1	0	0	0	0		0	0	0	0	0	0	0	0	1	0
698	1	21064	1	3	4	3	1	-1	1	4	-1	4		3	3	2	2		7		0	0	40800	2		3		-1	1	0	0	0	0	0	0	0	0		0	0	0	0	0	0	0	0	1	0
699	1	17380	1	5	3	3	2	28034	1	6	2000	1		4	4	4	1	血糖不稳定、类风湿	6		0	0	78000	2		3		2000	1	0	0	0	0	0	0	0	0		0	1	0	0	0	0	0	0	0	0
700	2	22129	1	4	2	2	1	22313	1	3	1990	1		4	4	3	1	高血脂，高血糖	3		40	45600	73200	1		1		1991	1	0	0	0	0	0	0	0	0		0	0	0	0	0	0	0	0	1	0
701	1	27454	1	6	2	1	2	17930	1	3	1985	1		4	4	1	1	瘫痪	1		0	30000	120000	1		2		2008	0	0	0	1	0	0	0	0	0		0	0	0	0	1	0	0	0	0	0
702	2	19511	1	3	3	1	1	30042	1	2	-1	-1		5	3	1	1		7		0	0	38400	2		3		2007	1	0	0	0	0	0	0	0	0		0	0	0	0	0	0	0	0	1	0
703	2	22678	1	4	4	3	1	31686	1	1	2001	1		5	5	1	1	高血糖、心率不齐	7		0	0	48000	3		3		2014	0	1	0	0	0	0	0	0	0		0	0	0	0	0	0	0	0	1	0
704	1	17502	1	1	3	2	2	26999	1	4	2010	1		3	3	1	2		2		0	-1	51600	2		3		2010	0	0	1	0	0	0	0	0	0		1	0	0	0	0	0	0	0	0	0
705	1	17472	1	4	4	3	1	29099	1	3	2013	5		5	3	1	1	肝肾不好	6		0	0	84000	2		3		2013	0	1	0	0	0	0	0	0	0		1	0	0	0	0	0	0	0	0	0
706	-1	30317	1	6	1	1	2	21337	1	4	2011	2		-1	3	1	2		1		0	36000	0	2		2		2000	0	0	0	1	0	0	0	0	0		0	0	0	0	0	0	0	0	1	0
707	2	17930	1	3	2	2	2	19450	2	3	1980	4		3	3	3	1	心脏病、高血压、高血脂	2		0	36000	36000	2		5		2000	0	1	0	0	0	0	0	0	0		0	1	0	1	0	0	0	0	0	0
708	1	13728	1	6	3	3	2	14305	1	6	1984	1		4	3	1	1	老年痴呆、记忆力衰退	1		0	108000	228000	2		1		1984	1	0	0	0	0	0	0	0	0		0	0	0	0	0	0	0	0	1	0
709	2	20059	1	3	4	2	1	17593	1	4	1997	1		4	3	1	1	糖尿病，心脏搭桥	1		0	54000	96000	2		1		1997	0	0	0	1	0	0	0	0	0		0	0	0	0	0	0	0	0	1	0
710	2	22586	1	5	3	4	1	34455	1	2	2002	6		3	2	3	2		7		0	0	108000	2		3		2002	0	0	1	0	0	0	0	0	0		0	0	0	0	0	0	0	0	1	0
711	1	21064	1	4	3	3	2	23071	1	3	1995	1		3	3	2	2		6		0	0	40000	5		1		1995	1	0	0	0	0	0	0	0	0		0	0	0	0	0	0	0	0	1	0
712	1	22828	1	3	3	2	1	25447	1	1	1995	1		4	2	2	2		5		0	12000	72000	2		5		1995	0	0	1	0	0	0	0	0	0		0	0	0	0	0	0	0	0	0	1	患者的嫂子
713	2	22313	1	4	4	1	1	32295	1	2	2000	7	躁狂	5	4	3	1	心率过快，斜视眼	7		0	0	72000	2		3		2000	1	0	0	0	0	0	0	0	0		1	0	0	0	0	0	0	0	0	0
714	2	22737	1	2	4	4	1	19511	1	3	1976	1		1	2	1	1	糖尿病、白内障、前列腺	2		0	36000	36000	2		1		1988	1	0	0	0	0	0	0	0	0		0	0	0	0	0	0	0	0	1	0
715	2	21094	1	4	2	2	1	23255	1	3	2015	7	不清楚	1	4	1	1	癫痫，运动障碍	7		0	24000	24000	3		5		2015	1	0	0	0	0	0	0	0	0		1	0	0	1	0	0	0	0	0	0
716	2	20455	1	4	3	2	1	32021	1	4	1999	1		2	2	2	2		7		0	0	42000	2		3		1999	0	0	1	0	0	0	0	0	0		0	0	0	0	0	0	0	0	1	0
717	2	20637	1	2	4	2	1	21885	1	3	-1	1		3	3	1	1	脑梗、糖尿病	2		0	36000	104400	2		1		-1	0	0	0	0	0	0	1	0	0		0	0	0	0	0	0	0	0	1	0
718	1	20515	1	4	4	2	2	21520	1	4	1986	1		4	3	1	2		1		0	36000	112800	2		1		1986	0	0	1	0	0	0	0	0	0		0	0	0	0	0	0	0	0	1	0
719	2	24108	1	5	1	1	2	31929	1	4	2009	1		3	3	3	2		7		0	0	130000	1		3		2009	1	0	0	0	0	0	0	0	0		1	0	0	0	0	0	0	0	0	0
720	1	22586	1	4	1	1	2	29921	1	3	2006	1		3	2	1	2		7		0	0	0	3		1		2006	0	0	0	1	0	0	0	0	0		0	0	0	0	0	0	0	0	1	0
721	2	19085	1	3	3	3	1	18233	1	2	2001	1		3	3	3	1	高血压	2		0	30000	80000	1		1		2001	1	0	0	0	0	0	0	0	0		0	0	0	0	0	0	0	0	1	0
722	2	23621	1	2	1	4	1	22007	1	3	1990	1		1	3	1	2		2		0	36000	62400	2		1		1990	0	0	1	1	0	0	0	0	0		0	0	1	0	0	0	0	0	0	0
723	1	26512	1	6	3	3	2	17958	1	3	-1	1	抑郁	4	4	4	1	老年病			0	60000	110000	2		3		2012	0	0	1	1	0	0	0	0	0		1	0	0	0	0	0	0	0	0	0
724	1	24412	1	5	1	1	1	22981	1	2	2017	7	非六类	1	4	1	1	股骨头损伤	6		0	0	0	3		2		2017	1	0	0	0	0	0	0	0	0		0	1	0	0	0	0	0	0	0	0
725	1	23774	1	4	3	3	2	24654	1	4	1995	1		1	3	1	1	眼睛不好	2		0	10000	10000	5		5		1995	0	0	1	0	0	0	0	0	0		0	0	0	0	0	0	0	0	1	0
726	2	17593	1	3	3	2	1	27273	1	1	1974	6		2	2	1	2		7		0	0	31200	2		2		1974	1	0	0	0	0	0	0	0	0		0	0	0	0	0	0	0	0	1	0
727	2	1959年8月	1	3	3	3	2	1979年12月	1	2	1979	6		4	4	2	1	关节痛、唇腭裂	7		0	0	84000	2		3		1979	0	0	0	0	1	0	0	0	0		1	0	0	0	0	0	0	0	0	0
728	1	19815	1	5	2	2	2	19876	1	4	2015	1		3	5	1	1	高血压	2		0	48000	96000	2		1		2015	1	0	0	0	0	0	0	0	0		0	0	0	0	0	0	0	0	1	0
729	2	15281	1	3	3	3	2	24563	1	4	1995	4		5	3	1	1	糖尿病	6		0	0	-1	1		6		1995	1	0	0	0	0	0	0	0	0		0	1	1	0	0	0	0	0	0	0
730	2	18719	1	5	3	2	1	18994	1	6	1997	1		5	5	2	2		1		0	60000	120000	2		1		1997	1	0	0	0	0	0	0	0	0		0	0	1	0	0	0	0	0	0	0
731	2	27242	1	2	3	3	1	26207	1	3	2009	7	抑郁	3	3	1	2		7		0	0	0	3		1		2009	0	0	1	1	0	0	0	0	0		0	0	0	0	0	0	0	0	1	0
732	2	21186	1	4	3	2	1	30195	1	1	1982	6		4	4	2	1	高血压、脑梗	7		0	0	180000	1		3		1982	1	0	0	0	0	0	0	0	0		1	0	0	0	0	0	0	0	0	0
733	1	25569	1	5	2	2	2	25082	1	2	1995	1		3	3	3	2		7		0	0	150000	1		5		2000	1	0	0	0	0	0	0	0	0		0	0	0	0	0	0	0	0	1	0
734	2	22129	1	4	3	3	1	21155	1	3	2002	4		5	3	1	2		1		0	82800	120000	2		1		2002	0	0	0	0	1	0	0	0	0		0	0	1	0	0	0	0	0	0	0
735	2	16711	1	3	3	3	1	36281	1	4	-1	4		3	3	2	2		7		0	0	40000	1		3		2011	1	0	0	0	0	0	0	0	0		0	0	0	0	0	0	0	0	1	0
736	2	20363	1	3	2	2	1	19937	1	3	1995	1		1	3	1	2		1		0	40000	76000	2		1		1995	0	0	0	1	0	0	0	0	0		0	0	0	0	0	0	0	0	1	0
737	1	21398	1	4	2	1	2	23408	1	4	2009	4		4	3	1	2		1		0	36000	84000	2		1		2009	1	0	0	0	0	0	0	0	0		0	0	0	0	0	0	0	0	1	0
738	1	14946	1	6	2	2	2	14946	1	4	-1	2		5	5	1	1	高血压	1		0	48000	120000	2		1		-1	1	0	0	0	0	0	0	0	0		0	0	0	0	0	0	0	0	1	0
739	1	21732	1	4	1	1	1	13759	1	2	1998	1		3	3	2	2		7		0	0	80000	1		2		2015	1	0	0	0	0	0	0	0	0		0	0	0	0	0	0	0	0	1	0
740	1	14855	1	5	3	2	1	27426	1	4	1994	1		3	3	1	1	心脏病、高血脂	7		0	0	141600	2		2		1994	0	1	0	0	0	0	0	0	0		0	0	0	0	0	0	0	0	1	0
741	2	29373	4	3	1	1	1	29434	1	2	2015	-1		-1	5	1	2		6		0	0	40000	1		1		2015	0	0	1	0	0	0	0	0	0		0	0	0	0	0	0	0	0	1	0
742	2	30407	1	6	3	1	2	22098	1	5	1997	1		5	5	1	1	高血压，糖尿病	1		0	36000	36000	2		5		1997	0	0	1	0	0	0	0	0	0		0	0	0	0	1	0	0	0	0	0
743	1	25993	1	5	1	2	2	27668	1	5	2007	1		5	3	3	1	甲状腺	6		0	0	12000	1		1		2006	0	0	0	1	0	0	0	0	0		0	0	0	0	0	0	0	0	1	0
744	1	19633	1	3	3	3	1	30376	1	1	1989	5		3	3	3	2		7		0	0	84000	2		3		1989	1	0	0	0	0	0	0	0	0		0	1	0	0	0	0	0	0	0	0
745	2	17533	1	3	3	2	1	27395	1	2	1993	1		5	5	1	2		6		0	0	96000	2		2		1975	1	0	0	0	0	0	0	0	0		1	0	0	0	0	0	0	0	0	0
746	2	27120	1	6	1	1	1	17288	1	3	2000	-1			4	1	1	瘫痪 失语	1		0	48000	216000	2		2		2000	0	0	1	1	0	0	0	0	0		0	0	0	0	0	0	0	0	1	0
747	2	20363	1	2	2	1	2	25324	1	2	1978	2		5	5	1	1	心脏不好	2		0	-1	-1	2		5		2018	0	1	0	0	0	0	0	0	0		0	0	0	1	0	0	0	0	0	0
748	2	23316	1	5	2	2	1	25263	1	1	2005	1		1	5	1	1	高血压，高血脂	2		0	24000	24000	2		5		2005	1	0	0	0	0	0	0	0	0		0	0	0	0	0	0	0	0	1	0
749	2	26330	1	4	1	1	1	25934	1	3	2005	1		3	3	3	2		7		0	0	80000	1		5		2012	1	0	0	0	0	0	0	0	0		0	0	0	0	0	0	0	0	1	0
750	2	1954年1月	1	3	4	1	2	1983年2月	1	4	1997	1		5	4	5	2		7		0	0	54000	2		3		1997	1	0	0	0	0	0	0	0	0		1	0	0	0	0	0	0	0	0	0
751	1	24807	1	5	3	3	1	1971月7日	1	3	2002	1		1	4	1	2		4		40	16000	50000	2		5		2002	0	0	1	0	0	0	0	0	0		1	0	0	0	0	0	0	0	0	0
752	1	1956年12月	1	3	3	3	2	1956年11月	1	5	1992	1		5	5	1	2		1		0	36000	9800	2		1		1992	0	0	1	0	0	0	0	0	0		0	0	0	0	0	0	0	0	1	0
753	2	15766	1	6	2	1	1	26543	1	5	2006	1		5	4	1	2		7		0	0	84000	2		3		2006	1	0	0	0	0	0	0	0	0		0	0	0	0	0	0	0	0	1	0
754	2	13759	1	5	4	2	1	11355	1	6	2015	-1		5	4	1	1	心脏病，前列腺，风湿关节炎	1		0	60000	120000	2		1		2015	1	0	0	0	0	0	0	0	0		0	0	0	0	0	0	0	0	1	0
755	2	20852	1	5	4	4	1	30498	1	1	1983	6		1	1	1	2		6		0	0	130800	2		3		1983	0	1	0	0	0	0	0	0	0		1	0	0	0	0	0	0	0	0	0
756	1	18445	1	2	2	2	2	21306	1	2	-1	1		4	3	3	1	心脏病	7		0	0	25000	2		1		1989	1	0	0	0	0	0	0	0	0		0	0	0	0	0	0	0	0	1	0
757	2	14671	1	5	4	3	1	26938	1	3	2012	1		3	3	3	2		7		0	0	40000	1		3		2012	1	0	0	0	0	0	0	0	0		0	0	0	0	0	0	0	0	1	0
758	1	1959年6月	1	5	2	1	2	1986年9月	1	5	2004	1		4	3	1	2		2		0	0	84000	2		3		2004	1	0	0	0	0	0	0	0	0		0	0	0	0	0	0	0	0	1	0
759	2	22767	1	4	2	2	1	22737	1	3	2009	4		1	3	1	1	脑残	2		0	3000	72000	1		1		2009	1	0	0	0	0	0	0	0	0		0	0	0	0	0	0	0	0	1	0
760	1	1942年6月	1	3	4	3	2	1970年8月	1	5	2002	1		2	3	1	2		2		0	24000	145200	2		3		2002	0	1	0	0	0	0	0	0	0		1	0	0	0	0	0	0	0	0	0
761	2	23437	1	4	3	3	1	23163	1	3	2000	1		2	2	1	1	食道癌	2		0	24000	60000	2		1		2000	1	0	0	0	0	0	0	0	0		0	0	1	0	0	0	0	0	0	0
762	2	25143	1	4	2	2	2	15827	1	3	1989	1		4	3	1	1	瘫痪、慢性疾病	1		0	48000	90000	2		2		1989	0	0	0	1	0	0	0	0	0		1	0	0	0	0	0	0	0	0	1	患者女婿
763	1	19694	1	3	2	1	2	19725	1	3	1982	1		5	5	1	2		1		0	50400	123600	2		1		1982	0	0	1	0	0	0	0	0	0		0	0	0	0	0	0	0	0	1	0
764	2	18841	1	3	3	3	2	20880	1	1	1957	6		1	4	1	1	哮喘	7		0	0	96000	2		5		2010	1	0	0	0	0	0	0	0	0		0	0	0	0	0	0	0	0	0	1	监护人的配偶
765	1	14246	1	2	3	3	2	28338	1	4	-1	1		4	4	2	1		7		0	0	96000	2		2		-1	0	1	0	0	0	0	0	0	0		1	0	0	0	0	0	0	0	0	0
766	2	20852	1	4	2	3	1	23346	1	4	1985	7	抑郁症	3	1	2	1	心脏病、糖尿病	7		0	0	0	3		8	前妻	1985	1	0	0	0	0	0	0	0	0		0	0	1	0	0	0	0	0	0	0
767	1	18233	1	4	2	2	2	16254	1	3	2018	1		3	3	3	1	高血氏病	2		0	40000	100000	1		1		2018	1	0	0	0	0	0	0	0	0		0	0	0	0	0	0	0	0	1	0
768	2	14519	1	2	4	3	2	25508	1	4	1984	1		3	3	2	1	高血压	2		0	30000	100000	1		3		1984	1	0	0	0	0	0	0	0	0		1	0	0	0	0	0	0	0	0	0
769	2	-1	1	5	3	3	1	24777	1	4	1987	2		1	2	1	2		1		-1	36000	96000	2		3		1987	1	0	0	0	0	0	0	0	0		0	0	0	1	0	0	0	0	0	0
770	2	17199	1	4	4	2	2	18568	1	3	1968	1		3	3	3	2		7			36000	36000	2		5		1968	0	1	0	0	0	1	0	0	0		1	0	0	1	0	0	0	0	0	0
771	2	27395	1	5	1	1	1	26816	1	6	2011	4		4	4	1	2		3		40	36000	78000	1		1		2011	0	0	0	1	0	0	0	0	0		0	0	0	0	0	0	0	0	1	0
772	2	20121	1	3	3	3	1	30926	1	4	2002	1		1	2	1	1	三高	6		0	0	73200	2		3		2002	0	1	0	0	0	0	0	0	0		1	0	0	0	0	0	0	0	0	0
773	2	21064	1	3	3	2	1	21217	1	3	1976	1		3	2	1	1	心脏病，糖尿病	2		0	31200	62400	2		1		1980	1	0	0	0	0	0	0	0	1		0	0	0	0	0	0	0	0	1	0
774	2	1950年12月	1	3	2	2	1	1976年5月	1	4	2015	1		4	4	2	2		-1		0	13200	145200	2		3		2015	0	1	0	0	0	0	0	0	0		0	0	0	0	0	0	0	0	1	0
775	1	25689	1	6	1	1	2	35674	1	5	2013	4		3	3	2	2		3		40	50000	150000	1		3		2013	1	0	0	0	0	0	0	0	0		1	0	0	0	0	0	0	0	0	0
776	1	23377	1	3	4	3	2	13210	1	2	1969	1		3	3	3	2		2			36000	72000	2		3		2007	1	0	0	0	0	0	0	0	0		0	0	0	1	0	0	0	0	0	0
777	2	35431	1	5	3	3	2	26390	1	3	2016	6		3	3	3	2		7		0	0	60000	1		2		2010	1	0	0	0	0	0	0	0	0		0	0	0	0	0	0	0	0	1	0
778	1	24139	1	6	2	2	1	25204	1	4	1993	1		3	3	3	2		7		0	0	150000	1		5		1996	1	0	0	0	0	0	0	0	0		1	0	0	0	0	0	0	0	9	0
779	1	14611	1	4	3	3	1	26481	1	3	2010	1		2	2	2	2		7		0	0	50000	1		3		2010	1	0	0	0	0	0	0	0	0		0	0	0	0	0	0	0	0	1	0
780	1	20029	1	3	2	2	2	20149	1	3	1988	1		4	2	1	2		1		0	48000	96000	2		1		1988	1	0	0	0	0	0	0	0	0		0	0	0	0	0	0	0	0	1	0
781	2	22828	1	4	3	3	1	20515	1	3	2006	1		4	4	1	1	糖尿	1		0	48000	48000	2		5		2018	0	1	0	1	0	0	0	0	0		0	0	0	1	0	0	0	0	0	0
782	2	19937	1	3	2	1	1	29587	1	4	2007	1		4	3	1	2		6		0	0	84000	2		3		2007	0	1	1	0	0	0	0	0	0		1	0	0	0	0	0	0	0	0	0
783	1	20515	1	3	4	1	2	21245	1	4	2001	4		5	2	1	1	糖尿病	1		0	39600	120000	2		1		2001	1	0	0	0	0	0	0	0	0		0	0	0	0	0	0	0	0	1	0
784	1	20668	1	5	3	3	2	20333	1	3	1993	1		3	4	1	1	腰椎间盘突出、高血脂	2		0	36000	96000	2		1		1993	1	0	0	0	0	0	0	0	0		0	0	0	0	0	0	0	0	1	0
785	1	15462	1	5	1	1	2	25659	1	3	2012	1		3	3	3	2		7		0	0	70000	1		5		2015	1	0	0	0	0	0	0	0	0		0	0	0	0	0	0	0	0	1	0
786	2	1955年10月	1	2	2	2	2	1969年5月	1	2	1987	1		4	4	1	2		2		0	24000	24000	2		5		2019	0	1	1	0	0	0	0	0	0		0	0	0	0	0	0	0	0	1	0
787	2	25538	1	3	1	1	1	25020	1	4	1966	4		3	3	1	1	糖尿病、心脏不好、高血压	2		0	36000	60000	1		1		1994	0	0	1	1	0	0	0	0	0		0	0	0	0	0	0	0	0	1	0
788	1	21276	1	3	4	3	2	21459	1	4	1994	1		4	4	4	2		1		0	396000	876000	2		1		1994	0	0	1	0	0	0	0	0	0		0	0	0	0	0	0	0	0	1	0
789	1	1954年9月	1	3	3	2	2	1956年1月	1	3	1978	1		3	3	1	1	糖尿病	1		0	36000	86400	2		1		1978	0	0	1	0	0	0	0	0	0		0	0	0	0	0	0	0	0	1	0
790	1	15097	1	4	3	3	1	26330	1	5	1994	1		3	3	3	2		7		0	0	50000	2		3		1994	1	0	0	0	0	0	0	0	0		0	0	0	0	0	0	0	0	1	0
791	1	23132	1	4	4	2	2	23132	1	4	-1	1		3	3	1	1	糖尿病	2		0	24000	72000	2		1		1997	1	0	0	0	0	0	0	0	0		0	0	0	0	0	0	0	0	1	0
792	2	19725	1	4	2	2	1	19391	1	1	1953	6		5	4	1	2		1		0	36000	36000	2		6		2018	0	1	0	0	0	0	0	0	0		0	0	0	1	0	0	0	0	0	0
793	2	28642	1	6	2	2	2	20515	1	4	2017	1		5	4	3	1	糖尿病、高血压	1		0	48000	48000	2		2		2017	0	1	0	1	0	0	1	0	0		0	0	1	0	0	0	0	0	0	0
794	2	21276	1	3	2	2	1	22920	1	1	1982	1		2	2	1	1	心脏、心衰、血压	7		0	0	48000	3		5		1982	0	1	0	0	0	0	0	0	0		0	0	0	1	0	0	0	0	0	0
795	1	18994	1	5	3	1	2	20333	1	4	2015	1		2	4	5	1	肾病	1		0	74400	126000	2		1		2015	1	0	0	0	0	0	0	0	0		0	0	0	0	0	0	0	0	1	0
796	2	13485	1	6	4	2	1	23377	1	1	1964	-1		4	4	1	1	静脉曲张，耳背，灰指甲	5		0	24000	24000	1		3		1964	1	0	0	0	0	0	0	0	0		0	0	0	0	0	0	0	0	1	0
797	1	34700	2	3	2	2	2	25447	2	2	1999	1		3	3	3	1	糖尿病、高血压、高血脂、血栓、失明	2		0	0	60000	2		2		2017	0	0	1	0	0	0	0	0	1	奶奶	1	0	0	0	0	0	0	0	0	0
798	2	21245	1	4	3	4	2	30560	1	4	2013	1		2	2	1	2		6		0	0	60000	1		3		2013	1	0	0	0	0	0	0	0	0		0	0	0	0	0	0	0	0	1	0
799	2	32964	1	6	1	1	2	21763	1	4	1998	1		3	3	3	2		1		0	-1	-1	2		2		2016	0	0	1	0	0	1	0	0	0		0	1	1	0	0	0	0	0	0	0
800	1	18445	1	3	4	3	2	18902	1	3	-1	1		3	2	1	1	心脏病、糖尿病	1		0	36000	156000	2		1		-1	1	0	0	0	0	0	0	0	0		0	0	1	0	0	0	0	0	0	0
801	2	16285	1	2	2	2	1	25235	1	5	1989	1		4	4	1	2		7		0	0	0	3		3		1989	0	1	0	0	0	0	0	0	0		1	0	0	0	0	0	0	0	0	0
802	2	15373	1	6	3	2	2	9133	1	1	2013	1		4	4	1	2		1		0	48000	100000	2		2		2013	0	1	1	0	0	0	0	0	0		0	0	1	0	0	0	0	0	0	0
803	1	27061	1	5	1	1	2	25628	1	4	1986	1		5	2	1	1	腰椎间盘突出	7		0	0	0	3		5		1986	0	0	0	0	0	1	0	0	0		0	0	0	0	1	0	0	0	0	0
804	1	23193	1	5	3	3	2	24289	1	4	1995	1		1	2	2	2		1		0	30000	210000	1		1		1995	0	0	1	0	0	0	0	0	0		0	0	0	0	0	0	0	0	1	0
805	2	23894	1	5	1	1	2	12145	1	1	1960	1		3	3	3	2		7		0	0	70000	1		1		1980	1	0	0	0	0	0	0	0	0		0	0	1	0	0	0	0	0	0	0
806	1	26085	1	3	1	2	1	25659	1	4	1987	1		5	4	1	2		6		0	0	193200	2		5		1994	0	0	1	0	0	0	0	0	0		1	0	0	0	0	0	0	0	0	0
807	1	1967年1月	1	5	3	1	2	1966年3月	1	5	2015	1		2	3	3	2		1		0	36000	36000	2		1		2015	0	0	1	0	0	0	0	0	0		0	0	0	0	0	0	0	0	1	0
808	2	26359	1	3	3	3	1	23498	1	1	1964	6		3	3	1	1	脑梗，高血压	5		9	24000	72000	1		1		1993	1	0	0	0	0	0	0	0	0		0	0	0	0	0	0	0	0	1	0
809	2	27881	3	5	5	5	2	26696	3	4	-1	7		2	1	1	1	糖尿病	7		0	0	48000	1		5		2012	1	0	0	0	0	0	0	0	0		5	0	0	0	0	0	0	0	1	0
810	2	35521	1	6	1	1	2	20668	1	3	-1	-1		3	1	1	2		1		0	40000	80000	1		2		2015	1	0	0	0	0	0	0	0	0		0	1	0	0	0	0	0	0	0	0
811	2	15281	1	4	2	2	1	24777	1	5	1984	1		3	3	1	2		2		0	28800	190800	2		1		1984	1	0	0	0	0	0	0	0	0		0	0	0	0	0	0	0	0	1	0
812	2	18445	1	3	3	2	1	17472	1	6	2008	1		3	3	3	1	糖尿病	1		0	48000	96000	2		1		2008	0	0	0	0	1	0	0	0	0		0	0	0	0	0	0	0	0	1	0
813	2	25934	1	5	2	2	1	36404	1	6	2015	4		4	4	1	2		8	上学	0	0	92400	1		3		2015	1	0	0	0	0	0	0	0	0		1	0	0	0	0	0	0	0	0	0
814	1	21885	1	4	2	2	1	34608	1	4	2017	1		4	4	1	2		6		0	0	67200	2		3		2017	1	0	0	0	0	0	0	0	0		1	0	0	0	0	0	0	0	0	0
815	1	19603	1	3	4	1	2	20029	1	3	2000	-1		5	4	1	1	癫痫病，高血压，高血糖	1		0	42000	90000	2		1		1987	0	0	0	0	1	0	0	0	0		0	0	1	0	0	0	0	0	0	0
816	1	20333	1	3	3	4	2	30926	1	6	2017	4		5	5	1	2		6		0	0	0	2		3		2017	0	1	0	0	0	0	0	0	0		1	0	0	0	0	0	0	0	0	0
817	1	21217	1	6	2	2	2	21976	1	5	1982	1		5	4	1	1	小脑老化	2		0	31200	312000	2		5		2015	0	1	0	0	1	0	0	0	0		0	0	0	1	0	0	0	0	0	0
818	2	15676	1	3	4	2	2	26543	1	4	2009	4		5	5	1	1	甲亢	2		0	30000	138000	2		3		2009	0	1	0	0	0	0	0	0	0		1	0	0	0	0	0	0	0	0	0
819	2	20333	1	3	3	3	1	29768	1	4	2008	1		1	1	1	1	转氨酶高	2		0	22800	69600	2		3		2008	1	0	0	0	0	0	0	0	0		0	0	0	0	0	0	0	0	1	0
820	1	16558	1	2	2	1	2	25842	1	2	1971	5		3	3	2	1	妇科	7		0	0	2500	1		3		1971	0	1	1	0	0	0	0	0	0		1	0	0	0	0	0	0	0	0	0
821	2	25355	1	3	4	3	1	22678	1	4	1974	1		5	2	1	2		6		0	0	0	5		1		1994	1	0	0	0	0	0	0	0	0		0	0	0	0	0	0	0	0	1	0
822	2	21094	1	4	1	1	1	20180	1	3	1979	1		1	4	5	2		2		0	48000	192000	2		1		1982	0	0	1	0	0	0	0	0	0		0	0	0	0	0	0	0	0	1	0
823	1	17472	1	4	4	4	1	29099	1	3	2011	5		4	3	1	1	肾炎、糖尿病	6		0	0	90000	2		3		2011	0	1	0	0	0	0	0	0	0		0	0	0	0	0	0	0	0	1	0
824	1	20486	1	3	3	2	2	30682	1	1	2004	6		4	3	4	1	再生障碍性贫血	7		0	0	96000	1		3		2004	0	1	0	0	0	0	0	0	0		0	0	0	0	0	0	0	0	1	0
825	2	22951	1	4	4	3	2	35339	1	4	2013	1		2	2	1	1	心律不齐	7		0	0	36000	2		3		2013	1	0	0	0	0	0	0	0	0		0	0	0	0	0	0	0	0	1	0
826	1	21306	1	6	3	3	2	32599	1	6	2018	4		4	4	3	2		6		0	0	150000	1		2		2018	0	1	0	0	0	0	0	0	0		0	0	0	0	0	0	1	0	0	0
827	1	21367	1	3	5	5	1	32599	1	4	2004	1		4	2	3	1	脂肪肝	6		0	0	84000	2		3		2004	0	1	0	0	0	0	0	0	0		0	0	0	0	0	0	0	0	1	0
828	2	28887	1	4	2	2	1	21002	1	3	-1	7	六类	1	1	1	1		1			48000	48000	2		2		-1	1	0	0	0	0	0	0	0	0		0	0	0	0	0	0	0	0	1	0
829	1	22586	1	4	4	3	1	33878	1	5	2010	5		5	2	1	2		7		0	0	0	3		3		2010	0	1	0	0	0	0	0	0	0		1	0	0	0	0	0	0	0	0	0
830	2	18660	1	3	4	3	2	28126	1	2	1986	6		5	5	5	1	严重性缺铁性贫血、心脏异常	7		0	0	96000	2		3		1977	0	0	1	0	0	0	0	0	0		0	1	0	0	0	0	0	0	0	0
831	1	18749	1	2	3	2	2	29403	1	4	2010	-1		5	5	1	2		7		0	0	72000	2		3		2010	0	1	0	0	0	0	0	0	0		0	0	0	0	0	0	0	0	1	0
832	2	21276	1	5	3	3	1	30956	1	5	2008	1		4	3	1	1	高血压	7		0	0	96000	2		3		2008	0	1	0	0	0	0	0	0	0		0	0	0	0	0	0	0	0	1	0
833	2	25447	1	4	3	3	2	24807	1	4	1984	1		4	3	1	2		2		0	30000	72000	1		5		1984	0	0	1	0	0	0	0	0	0		0	1	0	0	0	0	0	0	0	0
834	2	26481	1	3	3	3	1	25934	1	4	2001	1		5	3	1	2		3		40	48000	48000	1		1		2000	0	0	0	1	0	0	0	0	0		0	0	0	0	0	0	0	0	1	0
835	1	32540	4	3	2	2	2	30621	1	6	2008	1		5	5	2	1	甲亢	6		0	0	60000	2		1		2017	1	0	0	0	0	0	0	0	0		0	0	0	0	0	0	0	0	1	0
836	1	20455	1	3	3	3	2	20880	1	4	1979	1		4	4	1	2		1		0	36000	72000	2		1		1979	1	0	0	0	0	0	0	0	0		0	0	0	0	0	0	0	0	1	0
837	2	19937	1	-1	3	1	2	9741	1	1	1980	1		5	5	1	1	糖尿病心衰	1		0	49200	49200	2		2		1980	0	1	0	0	0	0	0	0	0		0	0	1	0	0	0	0	0	0	0
838	1	20455	1	5	3	3	1	32082	1	5	2010	4		3	3	3	2		6		0	0	108000	2		3		2010	1	0	0	0	0	0	0	0	0		0	0	0	0	0	0	0	0	1	0
839	2	22221	1	4	3	3	2	33390	1	5	2017	1		5	5	1	1	-1	3		50	48000	120000	1		3		2017	0	1	1	0	0	0	0	0	0		1	0	0	0	0	0	0	0	0	0
840	2	18810	1	3	3	3	2	29007	1	4	2013	1		4	3	1	1	贫血、甲状腺	3		12	28800	76800	2		3		1989	1	0	0	0	0	0	0	0	0		0	0	0	0	0	0	0	0	1	0
841	2	13759	1	4	4	1	1	11355	1	6	2015	1		3	4	1	1	心脏病	1		0	72000	132000	2		1		2015	1	0	0	0	0	0	0	0	0		0	0	0	0	0	0	0	0	1	0
842	1	21732	1	4	2	2	2	22007	1	4	2003	7	抑郁症	5	5	1	1	心脏病（冠心病）	1		0	42000	120000	2		1		2003	1	0	0	0	0	0	0	0	0		0	0	0	0	0	0	0	0	1	0
843	1	20486	1	3	3	2	2	21855	1	4	1998	4		4	3	4	1	糖尿病	1		0	36000	96000	1		1		1998	0	0	0	1	0	0	0	0	0		0	0	0	0	0	0	0	0	1	0
844	2	22828	1	4	3	3	1	20515	1	3	2006	1		4	4	1	1	糖尿病	1		0	48000	48000	2		5		2018	0	1	0	1	0	0	0	0	0		0	0	0	1	0	0	0	0	0	0
845	2	20363	1	2	2	2	2	25324	1	2	1987	1		4	4	1	2		2		0	24000	24000	2		5		2019	0	1	1	0	0	0	0	0	0		0	0	0	0	0	0	0	0	1	0
846	2	21610	1	4	5	4	1	19541	1	2	-1	1		3	3	1	1	腿不好	1		0	48000	108000	2		1		2013	1	0	0	0	0	0	0	0	0		0	0	0	0	0	0	0	0	1	0
847	2	20424	1	6	2	1	1	31291	1	6	2010	1		3	5	1	2		6		0	0	192000	1		3		2010	1	0	0	0	0	0	0	0	0		1	0	0	0	0	0	0	0	0	0
848	1	23043	1	4	1	1	2	21947	1	3	2015	1		3	3	3	2		6		0	30000	80000	1		5		2015	1	0	0	0	0	0	0	0	0		0	0	0	0	0	0	0	0	1	0
849	1	24139	1	3	3	1	2	23986	1	3	2013	4		5	5	1	1	高血压	1		0	33600	69600	3		1		2017	1	0	0	0	0	0	0	0	0		0	0	0	0	0	0	0	0	1	0
850	2	17746	1	3	3	2	1	26177	1	5	2003	7		1	4	1	1	高血压	7		0	0	96000	2		3		2003	0	1	0	0	0	0	0	0	0		0	0	0	0	0	0	0	0	1	0
851	1	18660	1	3	3	3	2	19572	1	3	1967	7	不清楚	1	4	1	2		1		0	30000	90000	2		1		1979	0	0	0	0	1	0	0	0	0		0	0	1	0	0	0	0	0	0	0
852	2	20941	1	4	3	2	1	30803	1	4	2012	4		5	4	1	2		7		0	0	84000	2		3		2012	1	0	0	0	0	0	0	0	0		1	0	0	0	0	0	0	0	0	0
853	2	14977	1	5	3	2	1	25842	1	5	2006	1		2	3	1	2		2		0	30000	30000	1		3		2005	0	1	0	0	0	0	0	0	0		0	0	0	0	0	0	0	0	1	0
854	2	21398	1	4	4	3	1	20241	1	3	2008	7	重度抑郁	2	2	1	1	高血压	2		0	48000	90000	2		1		2008	0	0	0	1	0	0	0	0	0		0	0	0	0	0	0	0	0	1	0
855	1	20607	1	4	3	3	2	22616	1	4	2003	1		4	3	1	2		2		0	36000	36000	2		1		2003	1	0	0	0	0	0	0	0	0		0	0	0	0	0	0	0	0	1	0
856	1	22920	1	1	3	3	2	32509	1	5	2011	1		4	3	1	2		7		6	0	48000	1		2		2011	1	0	0	0	0	0	0	0	0		0	0	0	0	0	0	0	0	1	0
857	1	15615	1	4	5	4	2	24990	1	3	2006	1		5	5	5	1	风湿	2		0	45600	165600	2		3		2006	0	1	0	0	0	0	0	0	0		0	0	0	0	0	0	0	0	1	0
858	2	21094	1	4	3	3	1	19756	1	3	2011	1		3	3	2	1	三叉神经病	1		0	40000	80000	1		1		2015	1	0	0	0	0	0	0	0	0		0	0	0	0	0	0	0	0	1	0
859	1	19968	1	3	4	2	2	21155	1	4	1997	1		3	3	3	1	干燥综合征	1		0	40000	80000	2		1		1997	0	1	0	0	0	0	0	0	0		0	0	1	0	0	0	0	0	0	0
860	2	30103	1	4	1	1	1	17137	1	4	1985	1		4	4	5	1	帕金森综合症	2		0	48000	48000	2		2		1985	1	0	0	0	0	0	0	0	0		0	0	0	1	0	0	0	0	0	0
861	2	1943年10月	1	3	3	2	1	1967年12月	1	5	2007	1		1	4	1	2		4		25	10000	50000	2		3		2007	0	0	0	1	0	0	0	0	0		0	0	0	1	0	0	0	0	0	0
862	1	16103	1	3	3	2	2	25143	1	4	1996	7	抑郁	4	5	1	2		1		0	36000	80000	2		3		1996	0	1	0	0	0	0	0	0	0		0	1	0	0	0	0	0	0	0	0
863	2	16772	1	3	3	3	1	25447	1	3	1994	1		4	3	1	1	糖尿病	3		40	48000	180000	2		2		1994	1	0	0	0	0	0	0	0	0		0	0	0	0	0	0	0	0	1	0
864	2	21763	1	2	4	1	1	19541	1	2	2000	6		3	3	3	1	高血压	2		0	20000	60000	1		1		2000	1	0	0	0	0	0	0	0	0		0	0	0	0	0	0	0	0	1	0
865	2	26634	1	3	2	2	1	22737	1	3	1989	1		4	4	1	2		1		0	36000	72000	1		1		1989	1	0	0	0	0	0	0	0	0		0	0	0	0	0	0	0	0	1	0
866	2	22981	1	4	1	1	1	24198	1	2	1976	5		4	4	4	2		7		0	0	0	3		5		2011	0	0	0	0	1	0	0	0	0		0	0	0	1	0	0	0	0	0	0
867	1	12997	1	4	3	3	2	13302	1	2	1998	1		3	3	1	1	腰椎不好	1		0	43200	103200	2		1		1998	1	0	0	0	0	0	0	0	0		0	0	1	0	0	0	0	0	0	0
868	2	16803	1	6	5	4	1	27791	1	5	2000	1		3	3	3	2		7		0	0	50000	2		3		2000	1	0	0	0	0	0	0	0	0		0	0	0	0	0	0	0	0	1	0
869	2	22251	1	3	3	3	1	23955	1	4	-1	1		3	3	3	2		7		0	0	80000	1		5		2008	0	0	1	0	0	0	0	0	0		0	0	0	0	0	0	0	0	1	0
870	2	22737	1	3	4	4	1	22007	1	4	1990	2		5	5	1	1	心脏支架	2		0	30000	68400	2		1		1990	1	0	0	0	0	0	0	0	0		0	0	0	0	0	0	0	0	1	0
871	1	30286	1	6	1	1	1	20363	1	2	2007	1		3	3	3	2		1		0	30000	150000	1		2		2007	1	0	0	0	0	0	0	0	0		0	0	0	0	0	0	0	0	1	0
872	2	-1	1	6	1	1	2	25173	1	6	-1	2		3	3	3	1		3		40	240000	240000	1		5		-1	1	0	0	0	0	0	0	0	0		0	0	0	0	0	0	0	0	1	0
873	2	21276	1	4	4	1	1	20790	1	4	1978	1		5	4	1	2		1		0	72000	108000	2		1		1985	0	0	0	1	0	0	0	0	0		0	0	0	0	0	0	0	0	1	0
874	2	19450	1	3	4	4	1	19480	1	3	1995	4		2	2	1	1	高血糖	2		0	38400	106800	2		1		1995	0	1	1	1	0	0	0	0	0		0	0	0	0	0	0	0	0	1	0
875	2	17533	1	6	2	2	1	18142	1	6	2012年	1		3	3	3	1	颈椎病、心脏病	1		0	100000	200000	2		1		2012	1	0	0	0	0	0	0	0	0		0	0	0	0	0	0	1	0	0	0
876	2	25355	1	3	4	3	1	22678	1	4	1974	1		5	2	1	2		6		0	0	0	5		1		1994	1	0	0	0	0	0	0	0	0		0	0	0	0	0	0	0	0	1	0
877	1	29037	1	4	1	1	1	19664	1	3	1973	1		5	5	5	2		1		0	48000	48000	2		2		2000	0	0	0	1	0	0	0	0	0		0	0	0	0	1	0	0	0	0	0
878	2	18933	1	4	4	3	1	30437	1	4	2000	2		5	3	1	1	心脏病	7		0	0	36000	1		3		2000	1	0	0	0	0	0	0	0	0		0	0	0	0	0	0	0	0	1	0
879	2	24777	2	2	1	2	1	23012	1	4	2015	-1		5	4	1	1	糖尿病、高血压、胃病	4		49	21600	31800	1		1		2014	1	0	0	0	0	0	0	0	0		0	0	0	0	1	0	0	0	0	0
880	1	15342	1	5	4	2	2	17015	1	3	1946	1		1	1	1	1	老年痴呆	5		0	26400	79200	2		1		1973	0	0	0	1	0	0	0	0	0		0	0	0	0	0	0	0	0	1	0
881	1	11933	1	6	4	2	2	23468	1	3	1993	6		5	4	5	1	高血压、高血糖	5		0	7400	7400	3		3		1993	0	0	0	0	1	0	0	0	0		1	0	0	0	0	0	0	0	0	0
882	1	22251	1	5	1	1	1	31625	1	4	2013	3		3	3	1	2		6		0	0	86000	2		3		2013	1	0	0	0	0	0	0	0	0		0	1	0	0	0	0	0	0	0	0
883	2	18354	1	4	4	2	2	28856	1	2	1981	5		5	5	1	2		7		0	0	147600	2		3		1981	0	1	0	0	0	0	0	0	0		1	0	0	0	0	0	0	0	0	0
884	1	25477	1	4	4	4	2	-1	1	2	-1	1		5	3	5	1	-1	7		0	0	0	3		1		1999	0	0	1	0	0	0	0	0	0		0	0	0	0	0	0	0	0	1	0
885	2	19085	1	3	4	2	2	28216	1	2	1985	5		5	2	1	1	血压高	7		0	0	88800	2		3		1985	1	0	0	0	0	0	0	0	0		0	0	0	0	0	0	0	0	1	0
886	2	23012	1	4	3	3	2	32509	1	3	2011	1		3	2	2	2		6		0	0	80000	2		3		2011	0	0	1	0	0	0	0	0	0		1	0	0	0	0	0	0	0	0	0
887	2	30317	1	6	2	2	2	21186	1	4	1973	1		-1	-1	-1	2		1		0	30000	30000	2		2		2019	0	1	1	1	0	0	0	0	0		0	0	0	0	0	0	0	0	0	1	患者的女婿
888	2	25934	1	5	2	1	2	14855	1	3	1978	1		5	5	1	2		1		0	48000	100000	2		2		2000	0	0	0	1	0	0	0	0	0		0	0	1	0	0	0	0	0	0	0
889	1	22586	1	4	3	3	2	23833	1	5	2001	4		2	2	1	2		1		0	46800	46800	2		1		2001	1	0	0	0	0	0	0	0	0		0	0	0	0	0	0	0	0	1	0
890	2	1959年10月	1	3	2	1	1	1955年3月	1	3	1995	-1		5	3	1	1	糖尿病，高血压，皮肤病	2		0	36000	72000	2		1		1995	1	0	0	0	0	0	0	0	0		0	0	1	0	0	0	0	0	0	0
891	1	20515	1	5	2	2	1	31686	1	6	-1	-1		5	5	1	2		3		40	48000	48000	1		3		2005	0	0	0	0	0	0	1	0	0		1	0	0	0	0	0	0	0	0	0
892	2	16772	1	3	4	4	1	26451	1	3	1999	1		5	4	1	2		2		0	25200	78000	2		3		1999	1	0	0	0	0	0	0	0	0		0	0	0	0	0	0	0	0	1	0
893	2	19268	1	3	3	1	2	21490	1	1	1959	6		3	3	1	2		7		0	0	0	3		5		2012	0	0	0	0	1	0	0	0	0		0	0	0	0	0	0	0	0	1	0
894	1	15766	1	4	3	3	1	26969	1	4	1992	5		4	3	1	2		6		0	0	84000	2		3		1992	0	1	0	0	0	0	0	0	0		0	0	0	0	0	0	0	0	1	0
895	2	19085	1	3	4	2	1	17411	1	3	1987	1		5	5	3	1	股骨头、心脏、糖尿病	2		0	44400	88800	2		1		1987	1	0	0	0	0	0	0	0	0		0	0	0	0	0	0	0	0	1	0
896	2	33208	1	6	1	1	2	16834	1	3	2007	1		3	3	3	2		7		0	0	100000	1		2		2015	1	0	0	0	0	0	0	0	0		0	0	0	0	0	0	0	0	1	0
897	1	22221	1	4	2	2	2	22402	1	4	2001	1		5	5	1	2		1		0	42000	90000	2		1		2001	0	0	1	0	0	0	0	0	0		0	0	0	0	0	0	0	0	1	0
898	2	13697	1	1	4	4	1	25416	1	4	2005	1		4	3	1	2		2		0	31200	127200	2		3		2005	1	0	0	0	0	0	0	0	0		0	0	0	1	0	0	0	0	0	0
899	1	14642	1	3	3	1	2	22037	1	4	1979	4		5	3	1	2		1		0	48000	300000	1		6		-1	1	0	0	0	0	0	0	0	0		0	0	0	0	0	0	0	0	1	0
900	2	22920	1	5	3	3	1	23986	1	4	2005	1		5	3	1	1	糖尿病	2		0	27600	27600	2		5		2016	0	0	1	0	0	0	0	0	0		0	0	0	0	0	0	0	0	1	0
901	1	21186	1	4	4	1	2	13424	1	2	2011	1		3	3	3	1	脑血栓	1		0	30000	100000	1		2		2011	1	0	0	0	0	0	0	0	0		0	0	1	0	0	0	0	0	0	0
902	2	29891	1	6	2	2	2	19419	5	1	2010	2		5	5	1	1	高血压	1		0	48000	48000	2		2		2010	1	0	0	0	0	0	0	0	0		1	0	0	0	0	0	0	0	0	0
903	1	21367	1	3	5	5	2	22647	1	4	-1	4		4	4	4	1	腰椎	1		0	36000	84000	2		1		1989	0	0	0	1	0	0	0	0	0		0	0	0	0	0	0	0	0	1	0
904	1	23224	1	4	2	1	2	23559	1	4	2010	1		5	5	1	1	高血压	1		0	30000	50000	1		1		2010	1	0	0	0	0	0	0	0	0		0	0	0	0	0	0	0	0	1	0
905	1	19054	1	3	3	3	2	19541	1	3	1979	1		2	2	1	1	乳腺结节，增生	2		0	36000	72000	2		1		1981	1	0	0	0	0	0	0	0	0		0	0	0	0	0	0	0	0	1	0
906	2	21429	1	4	3	3	1	31837	1	4	2007	1		3	3	1	2		2		0	0	42000	2		2		2007	1	0	0	0	0	0	0	0	0		0	0	0	0	0	0	0	0	1	0
907	2	20149	1	5	3	3	1	21276	1	2	1987	1		3	3	3	2		7		0	0	120000	1		1		1987	1	0	0	0	0	0	0	0	0		0	0	0	0	0	0	0	0	1	0
908	1	21398	1	3	3	3	2	30225	1	4	2004	1		2	2	2	2		7		0	0	70000	2		3		2004	0	0	1	0	0	0	0	0	0		1	0	0	0	0	0	0	0	0	0
909	2	26359	1	6	1	1	1	36465	1	2	2018	6		3	3	3	2		7		0	0	300000	1		3		2015	1	0	0	0	0	0	0	0	0		0	0	0	0	0	0	0	0	1	0
910	1	17168	1	5	3	3	1	26665	1	3	2016	1		3	3	3	2		7		0	0	50000	2		3		2011	1	0	0	0	0	0	0	0	0		0	0	0	0	0	0	0	0	1	0
[truncated: 42 more columns]
